# Supplementary material for: Hemmule: A Novel Structure with the Properties of the Stem Cell Niche
Source: Int J Mol Sci. 2020 Jan 14;21(2):539. doi: 10.3390/ijms21020539 (PMC7013657; doi:10.3390/ijms21020539)
Supplement: Supplementary file 1 [file ijms-21-00539-s001.zip]

Archive with 3 entries (2 files):
- Supporting information files/
- Supporting information files/S1 Supplementary materials.xlsx
- Supporting information files/S2 Supplementary materials.docx
