# Supplementary material for: Hemmule: A Novel Structure with the Properties of the Stem Cell Niche
Source: Int J Mol Sci. 2020 Jan 14;21(2):539. doi: 10.3390/ijms21020539 (PMC7013657; doi:10.3390/ijms21020539)
Supplement: Supplementary file 1 [file ijms-21-00539-s001.zip › Supporting information files/S1 Supplementary materials.xlsx]

## Sheet: ALLgenesAlldata
Name	Bloodvessel - linear total RPKM	Bonemarrow - linear total RPKM	NLymphnode - linear total RPKM	Hemmule - linear total RPKM	Fold change BV vs BM	Fold change H vs BM	Fold change H vs LN	Fold change H vs BV	QSeq ID	/qseq_name	Feature Type	Notes	Source File	Source Seq Length	Source Sequence	Strand	Target Length	Target Range	/db_xref	/exception	/gene	/gene_synonym	/nomenclature	/note	Bloodvessel - linear total RPKM 2	Bonemarrow - linear total RPKM 2	NLymphnode - linear total RPKM 2	Primovascular - linear total RPKM 2	4BVBloodvessel - total_raw_count	5BVBloodvessel - total_raw_count	6BVBloodvessel - total_raw_count	7BMBonemarrow - total_raw_count	8BMBonemarrow - total_raw_count	9BMBonemarrow - total_raw_count	10LNLymphnode - total_raw_count	11LNLymphnode - total_raw_count	12LNLymphnode - total_raw_count	1HHemmule - total_raw_count	2HHemmule - total_raw_count	3HHemmule - total_raw_count	4BVBloodvessel - total_read_count	5BVBloodvessel - total_read_count	6BVBloodvessel - total_read_count	7BMBonemarrow - total_read_count	8BMBonemarrow - total_read_count	9BMBonemarrow - total_read_count	10LNLymphnode - total_read_count	11LNLymphnode - total_read_count	12LNLymphnode - total_read_count
Marchf1	0.066	0.009	2.996	0.43	0.135568	0.0207874	6.96361	0.153336	Z-026343	Marc1	gene		D:\assemblies\Rattus_norvegicus-Rnor_6.0-dbSNP149\Rattus_norvegicus-Rnor_6.0-dbSNP149.genometemplate\sequences\NC_005115_chr16.gbk#0	90668790	NC_005115.4	-	857619	25856327..24998709	361135, 1305148		Marchf1	RGD1305148		membrane associated ring-CH-type finger 1; Derived by automated computational analysis using gene prediction method: BestRefSeq,Gnomon.	0.066	0.009	2.996	0.43	0	0	0	0	0	0	0	0	0	0	0	0	6.72727	0	5.81818	0	0	8	97.2727	45.5455	40.5455
Marc1	2.217	3.909	0.045	2.834	1.76336	1.37946	0.0157858	0.782288	Z-023672	Marc1	gene		D:\assemblies\Rattus_norvegicus-Rnor_6.0-dbSNP149\Rattus_norvegicus-Rnor_6.0-dbSNP149.genometemplate\sequences\NC_005112_chr13.gbk#0	114033958	NC_005112.4	-	30442	102724120..102693679	690745, 1592219		Marc1	Mosc1		mitochondrial amidoxime reducing component 1; Derived by automated computational analysis using gene prediction method: BestRefSeq,Gnomon.	2.217	3.909	0.045	2.834	6	2	10	7	7	13	0	2	0	9	0	4	22	18	26	43	15	34	5	5	0
Marc2	5.076	10.894	13.395	7.019	2.14643	1.55218	1.90851	0.723145	Z-023673	Marc2	gene		D:\assemblies\Rattus_norvegicus-Rnor_6.0-dbSNP149\Rattus_norvegicus-Rnor_6.0-dbSNP149.genometemplate\sequences\NC_005112_chr13.gbk#0	114033958	NC_005112.4	-	31246	102755511..102724266	171451, 621257		Marc2	mARC1, Mg87, Mosc2		mitochondrial amidoxime reducing component 2; Derived by automated computational analysis using gene prediction method: BestRefSeq,Gnomon.	5.076	10.894	13.395	7.019	0	0	0	0	0	0	0	0	0	0	0	0	39	50	64	88	54	99	328	264	101
Marchf2	66.072	163.73	15.903	77.986	2.47807	2.09949	0.20392	0.847228	Z-014437	Marc2	gene		D:\assemblies\Rattus_norvegicus-Rnor_6.0-dbSNP149\Rattus_norvegicus-Rnor_6.0-dbSNP149.genometemplate\sequences\NC_005106_chr7.gbk#0	145729302	NC_005106.4	-	26051	18585351..18559301	362849, 1306395		Marchf2	MARC-II, RGD1306395		membrane associated ring-CH-type finger 2; Derived by automated computational analysis using gene prediction method: BestRefSeq,Gnomon.	66.072	163.73	15.903	77.986	204	120	82	281	251	388	94	94	54	222	165	163	607	457	371	863	579	1205	227	202	121
Marchf3	1.391	0.407	1.347	3.325	0.292389	0.122309	0.405267	0.418309	Z-028273	Marc3	gene		D:\assemblies\Rattus_norvegicus-Rnor_6.0-dbSNP149\Rattus_norvegicus-Rnor_6.0-dbSNP149.genometemplate\sequences\NC_005117_chr18.gbk#0	88201929	NC_005117.4	-	153038	51998017..51844980	364878, 1359308		Marchf3			membrane associated ring-CH-type finger 3; Derived by automated computational analysis using gene prediction method: BestRefSeq,Gnomon.	1.391	0.407	1.347	3.325	0	0	0	0	0	0	0	0	0	0	0	0	10	9	12	50	0	45	24	12	13
Marchf4	0.001	0.001	0.004	0.001	1	1	4.64287	1	Z-018346	Marc4	gene		D:\assemblies\Rattus_norvegicus-Rnor_6.0-dbSNP149\Rattus_norvegicus-Rnor_6.0-dbSNP149.genometemplate\sequences\NC_005108_chr9.gbk#0	122095297	NC_005108.4	-	116975	79898726..79781752	367295, 1590797		Marchf4			Derived by automated computational analysis using gene prediction method: Gnomon.	0.001	0.001	0.004	0.001	0	0	0	0	0	0	2	0	0	0	0	0	0	0	0	0	0	0	2	0	0
Marchf5	9.659	25.955	7.018	14.087	2.68719	1.84244	0.498146	0.68564	Z-003848	Marc5	gene		D:\assemblies\Rattus_norvegicus-Rnor_6.0-dbSNP149\Rattus_norvegicus-Rnor_6.0-dbSNP149.genometemplate\sequences\NC_005100_chr1.gbk#0	282763074	NC_005100.4	+	21490	255842642..255864131	294079, 1305617		Marchf5	Rnf153		membrane associated ring-CH-type finger 5; Derived by automated computational analysis using gene prediction method: BestRefSeq,Gnomon.	9.659	25.955	7.018	14.087	21	10	17	57	2	32	18	14	5	36	24	17	135	53	68	212	88	191	135	83	63
Marchf6	1.495	0.151	0.829	2.032	0.100754	0.0741362	0.407958	0.735812	Z-004713	Marc6	gene		D:\assemblies\Rattus_norvegicus-Rnor_6.0-dbSNP149\Rattus_norvegicus-Rnor_6.0-dbSNP149.genometemplate\sequences\NC_005101_chr2.gbk#0	266435125	NC_005101.4	-	75198	84608743..84533546	294862, 1565757		Marchf6	RGD1310927, RGD1565757		membrane associated ring-CH-type finger 6; Derived by automated computational analysis using gene prediction method: BestRefSeq,Gnomon.	1.495	0.151	0.829	2.032	1	0	2	1	0	1	3	0	2	11	1	2	38	37	44	41	0	36	63	29	22
Marchf7	2.908	5.702	2.228	4.795	1.96102	1.18908	0.464598	0.606356	Z-006988	Marc7	gene		D:\assemblies\Rattus_norvegicus-Rnor_6.0-dbSNP149\Rattus_norvegicus-Rnor_6.0-dbSNP149.genometemplate\sequences\NC_005102_chr3.gbk#0	177699992	NC_005102.4	+	40270	46284961..46325230	311059, 1308993		Marchf7	Axot		membrane associated ring-CH-type finger 7; Derived by automated computational analysis using gene prediction method: BestRefSeq,Gnomon.	2.908	5.702	2.228	4.795	0	1	1	5	0	4	6	1	2	14	1	4	105	58	36	87	74	119	93	74	55
Marchf8	4.927	8.538	0.58	6.1	1.73285	1.39948	0.0950098	0.807619	Z-010212	Marc8	gene		D:\assemblies\Rattus_norvegicus-Rnor_6.0-dbSNP149\Rattus_norvegicus-Rnor_6.0-dbSNP149.genometemplate\sequences\NC_005103_chr4.gbk#0	184226339	NC_005103.4	+	112682	148285467..148398148	312656, 1309339		Marchf8	Mir		membrane associated ring-CH-type finger 8; Derived by automated computational analysis using gene prediction method: BestRefSeq,Gnomon.	4.927	8.538	0.58	6.1	0	0	0	0	0	0	0	0	0	0	0	0	85	44	61	104	42	119	13	8	16
Marchf9	0.705	0.126	0.886	0.672	0.178424	0.187099	1.31745	1.04862	Z-014873	Marc9	gene		D:\assemblies\Rattus_norvegicus-Rnor_6.0-dbSNP149\Rattus_norvegicus-Rnor_6.0-dbSNP149.genometemplate\sequences\NC_005106_chr7.gbk#0	145729302	NC_005106.4	-	7138	70349126..70341989	679272, 1590688		Marchf9	March-IX, Rnf179		membrane associated ring-CH-type finger 9; Derived by automated computational analysis using gene prediction method: BestRefSeq,Gnomon.	0.705	0.126	0.886	0.672	0	0	0	3	0	2	0	0	0	4	0	3	2	10	10	13	0	10	18	21	4
Marchf10	0.015	0.055	0.001	0.006	3.71784	9.90904	0.171436	2.66526	Z-020683	Marc10	gene		D:\assemblies\Rattus_norvegicus-Rnor_6.0-dbSNP149\Rattus_norvegicus-Rnor_6.0-dbSNP149.genometemplate\sequences\NC_005109_chr10.gbk#0	112626471	NC_005109.4	-	90321	93681507..93591187	303596, 1311692		Marchf10	MARCH-X, RGD1311692, Rnf190		membrane associated ring-CH-type finger 10; Derived by automated computational analysis using gene prediction method: BestRefSeq,Gnomon.	0.015	0.055	0.001	0.006	0	0	0	0	0	0	0	0	0	0	0	0	2	1	0	4	10	0	0	0	0
Marchf11	0.001	0.001	0.001	0.001	1	1	1	1	Z-004692	Marc11	gene		D:\assemblies\Rattus_norvegicus-Rnor_6.0-dbSNP149\Rattus_norvegicus-Rnor_6.0-dbSNP149.genometemplate\sequences\NC_005101_chr2.gbk#0	266435125	NC_005101.4	+	101350	78825053..78926402	499558, 1559945		Marchf11	MARCH-XI, RGD1559945		membrane associated ring-CH-type finger 11; Derived by automated computational analysis using gene prediction method: BestRefSeq,Gnomon.	0.001	0.001	0.001	0.001	0	0	0	0	0	0	0	0	0	0	0	0	0	0	0	0	0	0	0	0	0
Septin1	6.751	12.156	134.136	5.307	1.80061	2.29057	25.2759	1.27211	Z-002832	Septin1	gene		D:\assemblies\Rattus_norvegicus-Rnor_6.0-dbSNP149\Rattus_norvegicus-Rnor_6.0-dbSNP149.genometemplate\sequences\NC_005100_chr1.gbk#0	282763074	NC_005100.4	-	3867	198662610..198658744	293507, 1307216		Septin1			septin 1; Derived by automated computational analysis using gene prediction method: BestRefSeq,Gnomon.	6.751	12.156	134.136	5.307	18	2	19	7	6	4	61	51	31	4	5	3	92	54	75	74	83	135	3229	2357	1464
Septin2	25.83	33.891	4.721	35.829	1.31207	0.945924	0.131767	0.720938	Z-018644	Septin2	gene		D:\assemblies\Rattus_norvegicus-Rnor_6.0-dbSNP149\Rattus_norvegicus-Rnor_6.0-dbSNP149.genometemplate\sequences\NC_005108_chr9.gbk#0	122095297	NC_005108.4	+	33178	100624876..100658053	117515, 620056		Septin2	Nedd5, Vesp11		septin 2; Derived by automated computational analysis using gene prediction method: BestRefSeq,Gnomon.	25.83	33.891	4.721	35.829	0	0	0	0	0	0	0	0	0	0	0	0	274	215	340	366	124	380	75	74	84
Septin3	0.011	0.008	0.048	0.008	0.79921	1.06837	6.04054	1.33679	Z-015447	Septin3	gene		D:\assemblies\Rattus_norvegicus-Rnor_6.0-dbSNP149\Rattus_norvegicus-Rnor_6.0-dbSNP149.genometemplate\sequences\NC_005106_chr7.gbk#0	145729302	NC_005106.4	+	20008	123506535..123526542	56003, 621745		Septin3	Septin3		septin 3, Derived by automated computational analysis using gene prediction method: BestRefSeq.	0.011	0.008	0.048	0.008	0	0	12	0	0	6	10	0	3	0	0	6	0	0	12	0	0	6	10	0	3
Septin4	12.726	22.721	29.625	18.391	1.78534	1.23543	1.61081	0.691984	Z-020204	Septin4	gene		D:\assemblies\Rattus_norvegicus-Rnor_6.0-dbSNP149\Rattus_norvegicus-Rnor_6.0-dbSNP149.genometemplate\sequences\NC_005109_chr10.gbk#0	112626471	NC_005109.4	+	24129	74860068..74884196	287606, 1308781		Septin4	EG3-1RVC, EG3RVC, Pnutl2		septin 4; Derived by automated computational analysis using gene prediction method: BestRefSeq,Gnomon.	12.726	22.721	29.625	18.391	6	0	4	8	0	7	47	74	54	6	0	0	219	166	296	399	114	355	1037	1069	763
Septin5	19.059	56.603	0.255	25.563	2.96984	2.2143	0.00996337	0.745595	Z-021850	Septin5	gene		D:\assemblies\Rattus_norvegicus-Rnor_6.0-dbSNP149\Rattus_norvegicus-Rnor_6.0-dbSNP149.genometemplate\sequences\NC_005110_chr11.gbk#0	90463843	NC_005110.4	+	5793	86516377..86522169	116728, 621763		Septin5	CDCrel-1, CDCrel-1A, Pnutl1		septin 5, Derived by automated computational analysis using gene prediction method: BestRefSeq.	19.059	56.603	0.255	25.563	278	173	192	394	383	611	6	2	7	380	266	235	278	173	192	394	383	611	6	2	7
Septin6	4.416	7.433	11.786	4.82	1.68309	1.54216	2.44534	0.916264	Z-031116	Septin6	gene		D:\assemblies\Rattus_norvegicus-Rnor_6.0-dbSNP149\Rattus_norvegicus-Rnor_6.0-dbSNP149.genometemplate\sequences\NC_005120_chrX.gbk#0	159970021	NC_005120.4	-	76261	123601214..123524954	691335, 1585082		Septin6			septin 6; Derived by automated computational analysis using gene prediction method: BestRefSeq,Gnomon.	4.416	7.433	11.786	4.82	0	0	4	0	0	2	0	0	0	0	2	2	78	48	60	76	65	83	352	253	178
Septin7	23.954	34.63	21.708	31.906	1.44572	1.08539	0.680379	0.750761	Z-016167	Septin7	gene		D:\assemblies\Rattus_norvegicus-Rnor_6.0-dbSNP149\Rattus_norvegicus-Rnor_6.0-dbSNP149.genometemplate\sequences\NC_005107_chr8.gbk#0	133307652	NC_005107.4	+	63706	26412910..26476615	64551, 620469		Septin7	Cdc10		septin 7; Derived by automated computational analysis using gene prediction method: BestRefSeq,Gnomon.	23.954	34.63	21.708	31.906	21	22	9	19	2	17	9	15	14	38	18	15	310	328	278	556	122	480	607	442	299
Septin8	9.339	15.236	1.303	12.9	1.63142	1.18111	0.101029	0.723973	Z-019412	Septin8	gene		D:\assemblies\Rattus_norvegicus-Rnor_6.0-dbSNP149\Rattus_norvegicus-Rnor_6.0-dbSNP149.genometemplate\sequences\NC_005109_chr10.gbk#0	112626471	NC_005109.4	+	29059	38877422..38906480	303135, 1308449		Septin8			septin 8; Derived by automated computational analysis using gene prediction method: BestRefSeq,Gnomon.	9.339	15.236	1.303	12.9	3	6	8	4	0	2	0	2	0	4	3	11	90	129	129	186	123	110	26	26	24
Septin9	11.978	11.167	5.027	16.644	0.932266	0.670943	0.302032	0.719691	Z-020917	Septin9	gene		D:\assemblies\Rattus_norvegicus-Rnor_6.0-dbSNP149\Rattus_norvegicus-Rnor_6.0-dbSNP149.genometemplate\sequences\NC_005109_chr10.gbk#0	112626471	NC_005109.4	+	132440	106208308..106340747	83788, 708523		Septin9	Eseptin, Msf, Slpa		septin 9, Derived by automated computational analysis using gene prediction method: BestRefSeq.	11.978	11.167	5.027	16.644	1	1	13	11	0	7	4	2	0	7	9	4	96	128	168	222	15	125	82	73	69
Septin10	1.112	4.086	1.049	2.865	3.67355	1.42647	0.366205	0.388308	Z-030065	Septin10	gene		D:\assemblies\Rattus_norvegicus-Rnor_6.0-dbSNP149\Rattus_norvegicus-Rnor_6.0-dbSNP149.genometemplate\sequences\NC_005119_chr20.gbk#0	56205956	NC_005119.4	-	92363	28814841..28722479	309891, 1359307		Septin10			septin 10; Derived by automated computational analysis using gene prediction method: BestRefSeq,Gnomon.	1.112	4.086	1.049	2.865	5	0	0	0	0	2	3	5	2	3	4	2	38	10	8	55	32	32	24	19	20
Septin11	16.084	22.316	6.722	20.518	1.38752	1.08762	0.327598	0.783859	Z-024025	Septin11	gene		D:\assemblies\Rattus_norvegicus-Rnor_6.0-dbSNP149\Rattus_norvegicus-Rnor_6.0-dbSNP149.genometemplate\sequences\NC_005113_chr14.gbk#0	115493446	NC_005113.4	-	36102	16405645..16369544	305227, 1307405		Septin11	Septin11		septin 11, Derived by automated computational analysis using gene prediction method: BestRefSeq.	16.084	22.316	6.722	20.518	185	166	253	357	89	249	168	130	98	368	228	205	185	166	253	357	89	249	168	130	99
Septin12	0.001	0.102	0.005	0.001	107.408	107.408	5.34471	1	Z-018918	Septin12	gene		D:\assemblies\Rattus_norvegicus-Rnor_6.0-dbSNP149\Rattus_norvegicus-Rnor_6.0-dbSNP149.genometemplate\sequences\NC_005109_chr10.gbk#0	112626471	NC_005109.4	+	9575	10774702..10784276	363542, 1565511		Septin12			septin 12, Derived by automated computational analysis using gene prediction method: BestRefSeq.	0.001	0.102	0.005	0.001	0	0	0	0	6	11	0	0	2	0	0	0	0	0	0	0	6	11	0	0	2
Septin14	0.018	0.011	0.004	0.004	0.627432	2.80225	0.86265	4.46623	Z-022477	Septin14	gene		D:\assemblies\Rattus_norvegicus-Rnor_6.0-dbSNP149\Rattus_norvegicus-Rnor_6.0-dbSNP149.genometemplate\sequences\NC_005111_chr12.gbk#0	52716770	NC_005111.4	+	23012	30600162..30623173	689118, 1596186		Septin14			septin 14; Derived by automated computational analysis using gene prediction method: BestRefSeq,Gnomon.	0.018	0.011	0.004	0.004	0	0	0	0	0	0	0	0	0	0	0	0	1	0	1	0	14	0	0	1	0
Selenof	23.259	24.135	12.226	23.955	1.0377	1.00755	0.510388	0.970946	Z-006213	Selenof	gene		D:\assemblies\Rattus_norvegicus-Rnor_6.0-dbSNP149\Rattus_norvegicus-Rnor_6.0-dbSNP149.genometemplate\sequences\NC_005101_chr2.gbk#0	266435125	NC_005101.4	+	33081	250600823..250633903	113922, 621291		Selenof	2019-09-15		selenoprotein 15, Derived by automated computational analysis using gene prediction method: BestRefSeq.	23.259	24.135	12.226	23.955	98	98	139	135	27	156	140	88	60	178	91	96	98	98	139	135	27	156	140	88	60
A1bg	0.001	0.001	0.004	0.001	1	1	3.75678	1	Z-015115	A1bg	gene		D:\assemblies\Rattus_norvegicus-Rnor_6.0-dbSNP149\Rattus_norvegicus-Rnor_6.0-dbSNP149.genometemplate\sequences\NC_005106_chr7.gbk#0	145729302	NC_005106.4	-	3718	102298522..102294805	140656, 69417		A1bg	C44		alpha-1-B glycoprotein, Derived by automated computational analysis using gene prediction method: BestRefSeq.	0.001	0.001	0.004	0.001	0	0	0	0	0	0	0	0	1	0	0	0	0	0	0	0	0	0	0	0	1
A1cf	0.001	0.005	0.001	0.004	5.72807	1.49676	0.261302	0.261302	Z-003800	A1cf	gene		D:\assemblies\Rattus_norvegicus-Rnor_6.0-dbSNP149\Rattus_norvegicus-Rnor_6.0-dbSNP149.genometemplate\sequences\NC_005100_chr1.gbk#0	282763074	NC_005100.4	+	88219	250426027..250514245	170912, 619834		A1cf	A1cft, Acf, Apobec-1		APOBEC1 complementation factor; Derived by automated computational analysis using gene prediction method: BestRefSeq,Gnomon.	0.001	0.005	0.001	0.004	0	0	0	0	0	0	0	0	0	0	0	0	0	0	0	0	2	0	0	0	0
A2m	0.004	0.015	1.186	0.004	3.71896	3.71319	301.672	0.998448	Z-010281	A2m	gene		D:\assemblies\Rattus_norvegicus-Rnor_6.0-dbSNP149\Rattus_norvegicus-Rnor_6.0-dbSNP149.genometemplate\sequences\NC_005103_chr4.gbk#0	184226339	NC_005103.4	+	49713	154309426..154359138	24153, 2004		A2m	A2m1, A2maa, A2MAC1, A2mb, Mam		alpha-2-macroglobulin, Derived by automated computational analysis using gene prediction method: BestRefSeq.	0.004	0.015	1.186	0.004	0	0	0	0	0	0	0	0	0	0	0	0	0	0	2.5	0.5	0	7	105	87	54.5
A2ml1	0.001	0.001	0.052	0.003	1	0.353241	19.2961	0.353241	Z-010444	A2ml1	gene		D:\assemblies\Rattus_norvegicus-Rnor_6.0-dbSNP149\Rattus_norvegicus-Rnor_6.0-dbSNP149.genometemplate\sequences\NC_005103_chr4.gbk#0	184226339	NC_005103.4	-	44289	161907897..161863609	362442, 1565709		A2ml1			Derived by automated computational analysis using gene prediction method: Gnomon.	0.001	0.001	0.052	0.003	0	0	0	0	0	0	2	4	5	0	1	0	0	0	0	0	0	0	2	4	5
A3galt2	0.043	0.01	0.374	0.754	0.236376	0.0134938	0.496029	0.057086	Z-011989	A3galt2	gene		D:\assemblies\Rattus_norvegicus-Rnor_6.0-dbSNP149\Rattus_norvegicus-Rnor_6.0-dbSNP149.genometemplate\sequences\NC_005104_chr5.gbk#0	173707219	NC_005104.4	+	12291	146933592..146945882	171553, 727913		A3galt2			alpha 1,3-galactosyltransferase 2; Derived by automated computational analysis using gene prediction method: BestRefSeq.	0.043	0.01	0.374	0.754	4	0	2	8	0	0	4	8	6	22	5	4	4	0	2	8	0	0	4	8	6
A4galt	0.019	0.056	0.522	0.007	2.92648	8.20393	75.9121	2.80334	Z-015466	A4galt	gene		D:\assemblies\Rattus_norvegicus-Rnor_6.0-dbSNP149\Rattus_norvegicus-Rnor_6.0-dbSNP149.genometemplate\sequences\NC_005106_chr7.gbk#0	145729302	NC_005106.4	-	24609	124110440..124085832	63888, 621583		A4galt	Gb3		alpha 1,4-galactosyltransferase; Derived by automated computational analysis using gene prediction method: BestRefSeq,Gnomon.	0.019	0.056	0.522	0.007	0	0	0	0	0	0	0	0	0	0	0	0	1	1	0	0	2	6	10	11	6
A4gnt	0.001	0.001	0.316	0.001	1	1	333.882	1	Z-017185	A4gnt	gene		D:\assemblies\Rattus_norvegicus-Rnor_6.0-dbSNP149\Rattus_norvegicus-Rnor_6.0-dbSNP149.genometemplate\sequences\NC_005107_chr8.gbk#0	133307652	NC_005107.4	+	9586	107856853..107866438	685758, 1590210		A4gnt			Derived by automated computational analysis using gene prediction method: Gnomon.	0.001	0.001	0.316	0.001	0	0	0	0	0	0	16	8	1	0	0	0	0	0	0	0	0	0	16	8	1
AA926063	0.001	0.047	1.488	0.049	49.5536	0.961821	30.5684	0.0194097	Z-029735	AA926063	gene		D:\assemblies\Rattus_norvegicus-Rnor_6.0-dbSNP149\Rattus_norvegicus-Rnor_6.0-dbSNP149.genometemplate\sequences\NC_005119_chr20.gbk#0	56205956	NC_005119.4	-	12514	5498987..5486474	294284, 1303072		AA926063			AA926063gene, Derived by automated computational analysis using gene prediction method: BestRefSeq.	0.001	0.047	1.488	0.049	0	0	0	1	0	1	11	18	4	2	1	0	0	0	0	1	0	1	11	18	4
Aaas	1.951	4.563	21.156	2.568	2.33887	1.77734	8.23996	0.759913	Z-015822	Aaas	gene		D:\assemblies\Rattus_norvegicus-Rnor_6.0-dbSNP149\Rattus_norvegicus-Rnor_6.0-dbSNP149.genometemplate\sequences\NC_005106_chr7.gbk#0	145729302	NC_005106.4	-	19471	143956668..143937198	300259, 1308701		Aaas			aladin WD repeat nucleoporin; Derived by automated computational analysis using gene prediction method: BestRefSeq,Gnomon.	1.951	4.563	21.156	2.568	0	0	0	0	0	2	0	0	0	0	0	0	25	34	36	77	27	73	692	573	376
Aacs	1.389	2.218	0.915	1.336	1.59729	1.66014	0.685053	1.03934	Z-022508	Aacs	gene		D:\assemblies\Rattus_norvegicus-Rnor_6.0-dbSNP149\Rattus_norvegicus-Rnor_6.0-dbSNP149.genometemplate\sequences\NC_005111_chr12.gbk#0	52716770	NC_005111.4	-	43302	36555694..36512393	65984, 708522		Aacs			acetoacetyl-CoA synthetase, Derived by automated computational analysis using gene prediction method: BestRefSeq.	1.389	2.218	0.915	1.336	27	19	39	37	15	56	35	39	16	38	25	20	27	19	39	37	15	56	35	39	16
Aadac	0.001	0.001	0.001	0.001	1	1	1	1	Z-005123	Aadac	gene		D:\assemblies\Rattus_norvegicus-Rnor_6.0-dbSNP149\Rattus_norvegicus-Rnor_6.0-dbSNP149.genometemplate\sequences\NC_005101_chr2.gbk#0	266435125	NC_005101.4	+	11247	150146234..150157480	57300, 631440		Aadac	Aada		arylacetamide deacetylase, Derived by automated computational analysis using gene prediction method: BestRefSeq.	0.001	0.001	0.001	0.001	0	0	0	0	0	0	0	0	0	0	0	0	0	0	0	0	0	0	0	0	0
Aadacl2	0.001	0.001	0.001	0.001	1	1	1	1	Z-005127	Aadacl2	gene		D:\assemblies\Rattus_norvegicus-Rnor_6.0-dbSNP149\Rattus_norvegicus-Rnor_6.0-dbSNP149.genometemplate\sequences\NC_005101_chr2.gbk#0	266435125	NC_005101.4	+	20727	150344307..150365033	295076, 1563197		Aadacl2	RGD1563197		arylacetamide deacetylase-like 2, Derived by automated computational analysis using gene prediction method: BestRefSeq.	0.001	0.001	0.001	0.001	0	0	0	0	0	0	0	0	0	0	0	0	0	0	0	0	0	0	0	0	0
Aadacl3	0.001	0.001	0.005	0.001	1	1	4.88991	1	Z-012313	Aadacl3	gene		D:\assemblies\Rattus_norvegicus-Rnor_6.0-dbSNP149\Rattus_norvegicus-Rnor_6.0-dbSNP149.genometemplate\sequences\NC_005104_chr5.gbk#0	173707219	NC_005104.4	+	8642	162323373..162332014	313686, 1563257		Aadacl3	RGD1563257		arylacetamide deacetylase-like 3; Derived by automated computational analysis using gene prediction method: BestRefSeq,Gnomon.	0.001	0.001	0.005	0.001	0	0	0	0	0	0	0	0	0	0	0	0	0	0	0	0	0	0	0	2	0
Aadacl4	0.001	0.001	0.001	0.001	1	1	1	1	Z-012321	Aadacl4	gene		D:\assemblies\Rattus_norvegicus-Rnor_6.0-dbSNP149\Rattus_norvegicus-Rnor_6.0-dbSNP149.genometemplate\sequences\NC_005104_chr5.gbk#0	173707219	NC_005104.4	-	12799	162688907..162676109	313688, 1565761		Aadacl4			Derived by automated computational analysis using gene prediction method: Gnomon.	0.001	0.001	0.001	0.001	0	0	0	0	0	0	0	0	0	0	0	0	0	0	0	0	0	0	0	0	0
Aadat	0.001	0.006	0.004	0.044	6.27059	0.13452	0.098035	0.0214525	Z-026381	Aadat	gene		D:\assemblies\Rattus_norvegicus-Rnor_6.0-dbSNP149\Rattus_norvegicus-Rnor_6.0-dbSNP149.genometemplate\sequences\NC_005115_chr16.gbk#0	90668790	NC_005115.4	-	36680	32868680..32832001	29416, 2948		Aadat	Kat2		aminoadipate aminotransferase; Derived by automated computational analysis using gene prediction method: BestRefSeq,Gnomon.	0.001	0.006	0.004	0.044	0	0	0	0	0	0	0	0	0	0	0	0	0	0	0	2	0	0	2	0	0
Aaed1	3.369	0.253	0.925	2.778	0.075042	0.0910108	0.333082	1.2128	Z-026846	Aaed1	gene		D:\assemblies\Rattus_norvegicus-Rnor_6.0-dbSNP149\Rattus_norvegicus-Rnor_6.0-dbSNP149.genometemplate\sequences\NC_005116_chr17.gbk#0	90843779	NC_005116.4	-	31788	1830011..1798224	498685, 1589650		Aaed1			AhpC/TSA antioxidant enzyme domain containing 1; Derived by automated computational analysis using gene prediction method: BestRefSeq,Gnomon.	3.369	0.253	0.925	2.778	6	11	8	12	0	8	6	4	2	6	15	2	18	21	29	24	0	18	14	10	6
Aagab	5.156	10.872	2.341	5.188	2.10861	2.09555	0.451201	0.993806	Z-016821	Aagab	gene		D:\assemblies\Rattus_norvegicus-Rnor_6.0-dbSNP149\Rattus_norvegicus-Rnor_6.0-dbSNP149.genometemplate\sequences\NC_005107_chr8.gbk#0	133307652	NC_005107.4	+	38542	68526063..68564604	171435, 621601		Aagab	P34		alpha- and gamma-adaptin binding protein; Derived by automated computational analysis using gene prediction method: BestRefSeq,Gnomon.	5.156	10.872	2.341	5.188	14	18	3	13	8	1	7	9	6	8	11	4	56	42	45	99	78	49	30	36	35
Aak1	0.701	1.153	0.415	0.948	1.64427	1.21563	0.437747	0.739313	Z-009959	Aak1	gene		D:\assemblies\Rattus_norvegicus-Rnor_6.0-dbSNP149\Rattus_norvegicus-Rnor_6.0-dbSNP149.genometemplate\sequences\NC_005103_chr4.gbk#0	184226339	NC_005103.4	+	152946	118653851..118806796	500244, 1305520		Aak1	RGD1563580		AP2 associated kinase 1; Derived by automated computational analysis using gene prediction method: BestRefSeq,Gnomon.	0.701	1.153	0.415	0.948	0	0	0	0	0	6	1	0	0	0	1	4	34	17	22	36	24	26	25	31	13
Aamdc	2.762	5.803	5.534	2.311	2.10109	2.51054	2.39416	1.19488	Z-002150	Aamdc	gene		D:\assemblies\Rattus_norvegicus-Rnor_6.0-dbSNP149\Rattus_norvegicus-Rnor_6.0-dbSNP149.genometemplate\sequences\NC_005100_chr1.gbk#0	282763074	NC_005100.4	-	29699	162549211..162519513	361606, 1561459		Aamdc	RGD1561459		adipogenesis associated, Mth938 domain containing; Derived by automated computational analysis using gene prediction method: BestRefSeq,Gnomon.	2.762	5.803	5.534	2.311	0	0	0	0	0	0	0	0	0	0	0	0	16	7	9	11	54	6	48	46	14
Aamp	23.172	44.207	14.558	28.142	1.90775	1.57088	0.517324	0.823421	Z-018371	Aamp	gene		D:\assemblies\Rattus_norvegicus-Rnor_6.0-dbSNP149\Rattus_norvegicus-Rnor_6.0-dbSNP149.genometemplate\sequences\NC_005108_chr9.gbk#0	122095297	NC_005108.4	-	5807	81566642..81560836	301512, 1306281		Aamp			angio-associated, migratory cell protein; Derived by automated computational analysis using gene prediction method: BestRefSeq,Gnomon.	23.172	44.207	14.558	28.142	34	19	34	36	24	29	11	19	13	59	28	36	332	258	295	535	273	458	381	376	167
Aanat	0.001	0.001	0.006	0.001	1	1	5.84016	1	Z-020897	Aanat	gene		D:\assemblies\Rattus_norvegicus-Rnor_6.0-dbSNP149\Rattus_norvegicus-Rnor_6.0-dbSNP149.genometemplate\sequences\NC_005109_chr10.gbk#0	112626471	NC_005109.4	+	4317	105568091..105572407	25120, 2006		Aanat	AA-NAT, Nat4		aralkylamine N-acetyltransferase; Derived by automated computational analysis using gene prediction method: BestRefSeq,Gnomon.	0.001	0.001	0.006	0.001	0	0	0	0	0	0	0	0	0	0	0	0	0	0	0	0	0	0	2	0	0
Aar2	2.859	2.832	0.921	3.704	0.990632	0.764737	0.248562	0.771968	Z-008365	Aar2	gene		D:\assemblies\Rattus_norvegicus-Rnor_6.0-dbSNP149\Rattus_norvegicus-Rnor_6.0-dbSNP149.genometemplate\sequences\NC_005102_chr3.gbk#0	177699992	NC_005102.4	+	21628	152626738..152648365	296312, 1311066		Aar2	RGD1311066		AAR2 splicing factor homolog; Derived by automated computational analysis using gene prediction method: BestRefSeq,Gnomon.	2.859	2.832	0.921	3.704	0	0	0	0	0	0	0	0	0	0	0	0	46	31	21	44	6	43	27	36	4
Aard	0.006	0.001	0.001	0.322	0.157856	0.00293256	0.00293256	0.0185775	Z-015036	Aard	gene		D:\assemblies\Rattus_norvegicus-Rnor_6.0-dbSNP149\Rattus_norvegicus-Rnor_6.0-dbSNP149.genometemplate\sequences\NC_005106_chr7.gbk#0	145729302	NC_005106.4	+	4842	91588458..91593299	246323, 631378		Aard	A5D3		alanine and arginine rich domain containing protein, Derived by automated computational analysis using gene prediction method: BestRefSeq.	0.006	0.001	0.001	0.322	0	0	1	0	0	0	0	0	0	2	2	1	0	0	1	0	0	0	0	0	0
Aars	8.613	16.791	6.329	9.488	1.94953	1.76978	0.667046	0.907799	Z-029172	Aars	gene		D:\assemblies\Rattus_norvegicus-Rnor_6.0-dbSNP149\Rattus_norvegicus-Rnor_6.0-dbSNP149.genometemplate\sequences\NC_005118_chr19.gbk#0	62275575	NC_005118.4	-	22018	43215281..43193264	292023, 1304832		Aars			alanyl-tRNA synthetase; Derived by automated computational analysis using gene prediction method: BestRefSeq,Gnomon.	8.613	16.791	6.329	9.488	0	0	0	0	0	0	0	0	0	0	0	0	247	227	254	422	267	357	384	379	148
Aars2	0.304	0.923	0.667	0.502	3.03285	1.83692	1.32683	0.605676	Z-017883	Aars2	gene		D:\assemblies\Rattus_norvegicus-Rnor_6.0-dbSNP149\Rattus_norvegicus-Rnor_6.0-dbSNP149.genometemplate\sequences\NC_005108_chr9.gbk#0	122095297	NC_005108.4	-	12462	17881762..17869301	301254, 1310617		Aars2	Aarsl, AlaRS		alanyl-tRNA synthetase 2, mitochondrial; Derived by automated computational analysis using gene prediction method: BestRefSeq,Gnomon.	0.304	0.923	0.667	0.502	0	0	0	0	1	0	2	4	0	0	0	0	16	2	22	22	21	17	50	29	21
Aarsd1	8.504	16.037	30.927	11.079	1.88578	1.44755	2.79158	0.767616	Z-020568	Aarsd1	gene		D:\assemblies\Rattus_norvegicus-Rnor_6.0-dbSNP149\Rattus_norvegicus-Rnor_6.0-dbSNP149.genometemplate\sequences\NC_005109_chr10.gbk#0	112626471	NC_005109.4	-	13105	89331078..89317974	619440, 1561650		Aarsd1			alanyl-tRNA synthetase domain containing 1, Derived by automated computational analysis using gene prediction method: BestRefSeq.	8.504	16.037	30.927	11.079	138	92	83	179	106	143	788	555	445	114	124	177	139	92	83	179	106	143	788	555	445
Aasdh	0.74	1.678	4.483	1.031	2.2674	1.62715	4.34609	0.717631	Z-024179	Aasdh	gene		D:\assemblies\Rattus_norvegicus-Rnor_6.0-dbSNP149\Rattus_norvegicus-Rnor_6.0-dbSNP149.genometemplate\sequences\NC_005113_chr14.gbk#0	115493446	NC_005113.4	+	27279	33619990..33647268	364136, 1311135		Aasdh			Derived by automated computational analysis using gene prediction method: Gnomon.	0.74	1.678	4.483	1.031	0	0	0	0	0	0	4	5	2	1	0	0	39	20	12	49	11	75	250	216	136
Aasdhppt	11.205	23.671	9.704	12.564	2.11265	1.8841	0.772399	0.891815	Z-015883	Aasdhppt	gene		D:\assemblies\Rattus_norvegicus-Rnor_6.0-dbSNP149\Rattus_norvegicus-Rnor_6.0-dbSNP149.genometemplate\sequences\NC_005107_chr8.gbk#0	133307652	NC_005107.4	-	17419	1450175..1432757	300328, 1311360		Aasdhppt			aminoadipate-semialdehyde dehydrogenase-phosphopantetheinyl transferase; Derived by automated computational analysis using gene prediction method: BestRefSeq,Gnomon.	11.205	23.671	9.704	12.564	29	8	20	20	34	27	66	47	34	17	22	15	139	74	97	178	96	214	192	153	86
Aass	0.004	0.001	0.001	0.005	0.22024	0.179856	0.179856	0.816635	Z-009167	Aass	gene		D:\assemblies\Rattus_norvegicus-Rnor_6.0-dbSNP149\Rattus_norvegicus-Rnor_6.0-dbSNP149.genometemplate\sequences\NC_005103_chr4.gbk#0	184226339	NC_005103.4	-	56931	50208935..50152005	296925, 1310811		Aass			aminoadipate-semialdehyde synthase, Derived by automated computational analysis using gene prediction method: BestRefSeq.	0.004	0.001	0.001	0.005	0	0	2	0	0	0	0	0	0	4	0	0	0	0	2	0	0	0	0	0	0
Aatf	1.774	0.328	2.923	2.975	0.184779	0.110171	0.982341	0.59623	Z-020160	Aatf	gene		D:\assemblies\Rattus_norvegicus-Rnor_6.0-dbSNP149\Rattus_norvegicus-Rnor_6.0-dbSNP149.genometemplate\sequences\NC_005109_chr10.gbk#0	112626471	NC_005109.4	-	93204	71837851..71744648	114512, 620685		Aatf	Ded		apoptosis antagonizing transcription factor, Derived by automated computational analysis using gene prediction method: BestRefSeq.	1.774	0.328	2.923	2.975	41	20	24	88	0	57	88	93	41	50	45	44	41	20	24	88	0	57	88	93	41
Aatk	0.107	0.05	0.038	0.024	0.472826	2.12435	1.58276	4.49289	Z-020977	Aatk	gene		D:\assemblies\Rattus_norvegicus-Rnor_6.0-dbSNP149\Rattus_norvegicus-Rnor_6.0-dbSNP149.genometemplate\sequences\NC_005109_chr10.gbk#0	112626471	NC_005109.4	-	40118	109224455..109184338	690853, 1590980		Aatk			apoptosis-associated tyrosine kinase; Derived by automated computational analysis using gene prediction method: BestRefSeq,Gnomon.	0.107	0.05	0.038	0.024	0	0	0	0	0	0	0	0	0	0	0	0	4	2	9	6	0	20	2	6	1
Abat	0.006	0.011	0.006	0.005	1.81825	2.15683	1.12049	1.18621	Z-018899	Abat	gene		D:\assemblies\Rattus_norvegicus-Rnor_6.0-dbSNP149\Rattus_norvegicus-Rnor_6.0-dbSNP149.genometemplate\sequences\NC_005109_chr10.gbk#0	112626471	NC_005109.4	-	107034	7200439..7093406	81632, 620948		Abat	beta-AlaAT, Gabat		4-aminobutyrate aminotransferase; Derived by automated computational analysis using gene prediction method: BestRefSeq,Gnomon.	0.006	0.011	0.006	0.005	0	0	0	0	0	0	0	0	0	0	0	0	4	0	0	0	14	0	0	0	4
Abca1	0.712	0.057	0.692	0.541	0.0800411	0.105385	1.2799	1.31664	Z-011269	Abca1	gene		D:\assemblies\Rattus_norvegicus-Rnor_6.0-dbSNP149\Rattus_norvegicus-Rnor_6.0-dbSNP149.genometemplate\sequences\NC_005104_chr5.gbk#0	173707219	NC_005104.4	-	125326	69983042..69857717	313210, 631344		Abca1			ATP binding cassette subfamily A member 1; Derived by automated computational analysis using gene prediction method: BestRefSeq,Gnomon.	0.712	0.057	0.692	0.541	0	0	0	0	0	0	0	0	0	0	0	0	22	34	134	44	0	11	65	74	73
Abca12	0.001	0.007	0.001	0.005	6.97192	1.41586	0.20308	0.20308	Z-018332	Abca12	gene		D:\assemblies\Rattus_norvegicus-Rnor_6.0-dbSNP149\Rattus_norvegicus-Rnor_6.0-dbSNP149.genometemplate\sequences\NC_005108_chr9.gbk#0	122095297	NC_005108.4	-	171945	78693421..78521477	301482, 1304586		Abca12			Derived by automated computational analysis using gene prediction method: Gnomon.	0.001	0.007	0.001	0.005	0	0	0	1	0	1	0	0	0	8	0	0	0	0	0	1	0	1	0	0	0
Abca13	0.006	0.013	0.002	0.009	2.2712	1.46033	0.237329	0.642974	Z-024647	Abca13	gene		D:\assemblies\Rattus_norvegicus-Rnor_6.0-dbSNP149\Rattus_norvegicus-Rnor_6.0-dbSNP149.genometemplate\sequences\NC_005113_chr14.gbk#0	115493446	NC_005113.4	+	492237	89384512..89876748	289797, 1305895		Abca13			ATP-binding cassette, subfamily A (ABC1), member 13; Derived by automated computational analysis using gene prediction method: BestRefSeq.	0.006	0.013	0.002	0.009	2	0	2	14	0	2	0	0	2	5	0	3	2	0	2	14	0	2	0	0	2
Abca14	0.014	0.001	0.003	0.005	0.069856	0.208898	0.560246	2.99041	Z-002675	Abca14	gene		D:\assemblies\Rattus_norvegicus-Rnor_6.0-dbSNP149\Rattus_norvegicus-Rnor_6.0-dbSNP149.genometemplate\sequences\NC_005100_chr1.gbk#0	282763074	NC_005100.4	+	93382	189975731..190069112	365362, 1561491		Abca14			Derived by automated computational analysis using gene prediction method: Gnomon.	0.014	0.001	0.003	0.005	0	0	0	0	0	0	0	0	0	0	0	0	0	1	4	0	0	0	0	0	1
Abca15	0.004	0.006	0.002	0.001	1.38855	5.96791	2.57212	4.29794	Z-002676	Abca15	gene		D:\assemblies\Rattus_norvegicus-Rnor_6.0-dbSNP149\Rattus_norvegicus-Rnor_6.0-dbSNP149.genometemplate\sequences\NC_005100_chr1.gbk#0	282763074	NC_005100.4	+	106523	190072348..190178870	293442, 1305981		Abca15			ATP-binding cassette, subfamily A (ABC1), member 15; Derived by automated computational analysis using gene prediction method: BestRefSeq,Gnomon.	0.004	0.006	0.002	0.001	0	0	0	0	0	0	0	0	0	0	0	0	0	0	3	0	0	8	0	0	1
Abca16	0.001	0.001	0.003	0.013	1	0.0704538	0.226472	0.0704538	Z-002677	Abca16	gene		D:\assemblies\Rattus_norvegicus-Rnor_6.0-dbSNP149\Rattus_norvegicus-Rnor_6.0-dbSNP149.genometemplate\sequences\NC_005100_chr1.gbk#0	282763074	NC_005100.4	+	158386	190200209..190358594	293444, 1563534		Abca16			Derived by automated computational analysis using gene prediction method: Gnomon.	0.001	0.001	0.003	0.013	0	0	0	0	0	0	0	0	2	6	1	0	0	0	0	0	0	0	0	0	2
Abca17	0.218	0.639	0.704	0.423	2.9362	1.5101	1.6639	0.514305	Z-019033	Abca17	gene		D:\assemblies\Rattus_norvegicus-Rnor_6.0-dbSNP149\Rattus_norvegicus-Rnor_6.0-dbSNP149.genometemplate\sequences\NC_005109_chr10.gbk#0	112626471	NC_005109.4	-	93080	13723155..13630076	287112, 1560494		Abca17			ATP-binding cassette, subfamily A (ABC1), member 17; Derived by automated computational analysis using gene prediction method: BestRefSeq,Gnomon.	0.218	0.639	0.704	0.423	0	0	0	0	0	0	2	4	0	3	0	8	20	3	23	37	10	36	68	53	49
Abca2	0.053	0.025	1.32	0.239	0.470482	0.104996	5.51302	0.223167	Z-006409	Abca2	gene		D:\assemblies\Rattus_norvegicus-Rnor_6.0-dbSNP149\Rattus_norvegicus-Rnor_6.0-dbSNP149.genometemplate\sequences\NC_005102_chr3.gbk#0	177699992	NC_005102.4	+	19984	2648787..2668770	79248, 620238		Abca2	Abc2		ATP binding cassette subfamily A member 2; Derived by automated computational analysis using gene prediction method: BestRefSeq,Gnomon.	0.053	0.025	1.32	0.239	0	0	0	0	0	0	1	0	0	0	0	0	0	32	22	6	0	8	271	180	62
Abca3	0.432	1.228	1.559	0.575	2.84215	2.13762	2.71299	0.752113	Z-019034	Abca3	gene		D:\assemblies\Rattus_norvegicus-Rnor_6.0-dbSNP149\Rattus_norvegicus-Rnor_6.0-dbSNP149.genometemplate\sequences\NC_005109_chr10.gbk#0	112626471	NC_005109.4	+	57194	13723365..13780558	302973, 1307174		Abca3			Derived by automated computational analysis using gene prediction method: Gnomon.	0.432	1.228	1.559	0.575	0	0	0	0	0	0	0	0	0	0	0	0	12	19	43	50	39	44	140	179	70
Abca4	0.081	0.156	0.04	0.091	1.92047	1.71393	0.437789	0.892455	Z-006005	Abca4	gene		D:\assemblies\Rattus_norvegicus-Rnor_6.0-dbSNP149\Rattus_norvegicus-Rnor_6.0-dbSNP149.genometemplate\sequences\NC_005101_chr2.gbk#0	266435125	NC_005101.4	+	137750	225645539..225783288	310836, 1309445		Abca4	ABCR		ATP binding cassette subfamily A member 4; Derived by automated computational analysis using gene prediction method: BestRefSeq,Gnomon.	0.081	0.156	0.04	0.091	0	0	0	0	0	0	0	0	0	0	0	0	5	4	8	8	6	9	4	6	3
Abca5	0.012	0.004	0.003	0.001	0.296346	3.73906	3.01907	12.6172	Z-020762	Abca5	gene		D:\assemblies\Rattus_norvegicus-Rnor_6.0-dbSNP149\Rattus_norvegicus-Rnor_6.0-dbSNP149.genometemplate\sequences\NC_005109_chr10.gbk#0	112626471	NC_005109.4	-	71803	98645028..98573226	286970, 628661		Abca5			ATP binding cassette subfamily A member 5; Derived by automated computational analysis using gene prediction method: BestRefSeq,Gnomon.	0.012	0.004	0.003	0.001	0	0	0	0	0	0	0	0	0	0	0	0	2	0	2	0	0	2	0	2	0
Abca6	0.003	0.025	0.001	0.003	7.68804	9.60879	0.366514	1.24984	Z-020761	Abca6	gene		D:\assemblies\Rattus_norvegicus-Rnor_6.0-dbSNP149\Rattus_norvegicus-Rnor_6.0-dbSNP149.genometemplate\sequences\NC_005109_chr10.gbk#0	112626471	NC_005109.4	-	68984	98546699..98477716	303639, 1308998		Abca6			Derived by automated computational analysis using gene prediction method: Gnomon.	0.003	0.025	0.001	0.003	0	0	0	0	0	0	0	0	0	0	0	0	2	0	0	0	20	1	0	0	0
Abca7	0.693	0.49	6.99	0.736	0.70696	0.666198	9.50263	0.942342	Z-014312	Abca7	gene		D:\assemblies\Rattus_norvegicus-Rnor_6.0-dbSNP149\Rattus_norvegicus-Rnor_6.0-dbSNP149.genometemplate\sequences\NC_005106_chr7.gbk#0	145729302	NC_005106.4	-	19991	12762423..12742433	299609, 1303134		Abca7			ATP binding cassette subfamily A member 7; Derived by automated computational analysis using gene prediction method: BestRefSeq,Gnomon.	0.693	0.49	6.99	0.736	1	0	0	0	0	0	2	0	0	0	0	0	42	32	59	51	6	36	979	780	405
Abca8	0.013	0.009	0.001	0.003	0.692611	3.29017	0.349565	4.75038	Z-020757	Abca8	gene		D:\assemblies\Rattus_norvegicus-Rnor_6.0-dbSNP149\Rattus_norvegicus-Rnor_6.0-dbSNP149.genometemplate\sequences\NC_005109_chr10.gbk#0	112626471	NC_005109.4	-	71370	98308288..98236919	303637, 1307069		Abca8			Derived by automated computational analysis using gene prediction method: Gnomon.	0.013	0.009	0.001	0.003	6	1	0	1	0	1	0	0	0	1	0	0	6	1	0	1	0	1	0	0	0
Abca8a	0.471	0.038	0.328	0.583	0.0797995	0.0644993	0.562192	0.808267	Z-020758	Abca8a	gene		D:\assemblies\Rattus_norvegicus-Rnor_6.0-dbSNP149\Rattus_norvegicus-Rnor_6.0-dbSNP149.genometemplate\sequences\NC_005109_chr10.gbk#0	112626471	NC_005109.4	-	71005	98390484..98319480	303638, 1307333		Abca8a			ATP-binding cassette, subfamily A (ABC1), member 8a; Derived by automated computational analysis using gene prediction method: BestRefSeq,Gnomon.	0.471	0.038	0.328	0.583	0	0	0	0	0	0	0	0	0	0	0	0	32	13	26	6	0	12	25	37	15
Abca9	0.005	0.165	0.001	0.021	30.0736	7.93797	0.0455707	0.263951	Z-020760	Abca9	gene		D:\assemblies\Rattus_norvegicus-Rnor_6.0-dbSNP149\Rattus_norvegicus-Rnor_6.0-dbSNP149.genometemplate\sequences\NC_005109_chr10.gbk#0	112626471	NC_005109.4	-	59996	98472258..98412263	287788, 1305931		Abca9			Derived by automated computational analysis using gene prediction method: Gnomon.	0.005	0.165	0.001	0.021	10	0	0	2	12	6	0	0	0	0	4	5	10	0	0	2	12	8	0	0	0
Abcb10	5.795	11.19	0.188	7.696	1.93093	1.45409	0.0244363	0.753048	Z-029365	Abcb10	gene		D:\assemblies\Rattus_norvegicus-Rnor_6.0-dbSNP149\Rattus_norvegicus-Rnor_6.0-dbSNP149.genometemplate\sequences\NC_005118_chr19.gbk#0	62275575	NC_005118.4	-	30096	56772904..56742809	361439, 1311222		Abcb10			ATP binding cassette subfamily B member 10, Derived by automated computational analysis using gene prediction method: BestRefSeq.	5.795	11.19	0.188	7.696	170	143	72	232	101	205	19	6	2	174	161	156	170	143	72	232	101	205	19	6	2
Abcb11	0.001	0.015	0.031	0.001	16.0175	16.0175	32.4278	1	Z-007047	Abcb11	gene		D:\assemblies\Rattus_norvegicus-Rnor_6.0-dbSNP149\Rattus_norvegicus-Rnor_6.0-dbSNP149.genometemplate\sequences\NC_005102_chr3.gbk#0	177699992	NC_005102.4	-	107923	55587946..55480024	83569, 619930		Abcb11	Bsep, Spgp		ATP binding cassette subfamily B member 11, Derived by automated computational analysis using gene prediction method: BestRefSeq.	0.001	0.015	0.031	0.001	0	0	0	0	3	1	16	8	0	0	0	0	0	0	0	0	3	1	16	8	0
Abcb1a	0.003	0.001	0.638	0.003	0.366457	0.330283	222.848	0.901286	Z-009007	Abcb1a	gene		D:\assemblies\Rattus_norvegicus-Rnor_6.0-dbSNP149\Rattus_norvegicus-Rnor_6.0-dbSNP149.genometemplate\sequences\NC_005103_chr4.gbk#0	184226339	NC_005103.4	-	177814	22517642..22339829	170913, 619951		Abcb1a	Abcb1, Mdr1a		ATP binding cassette subfamily B member 1A; Derived by automated computational analysis using gene prediction method: BestRefSeq,Gnomon.	0.003	0.001	0.638	0.003	0	0	0	0	0	0	0	0	0	0	0	0	0.8	0	0	0	0	0	71.4	32.1	21.8
Abcb1b	0.049	0.033	0.668	0.012	0.665715	2.83237	57.6202	4.25463	Z-009006	Abcb1b	gene		D:\assemblies\Rattus_norvegicus-Rnor_6.0-dbSNP149\Rattus_norvegicus-Rnor_6.0-dbSNP149.genometemplate\sequences\NC_005103_chr4.gbk#0	184226339	NC_005103.4	-	82455	22307577..22225123	24646, 3318		Abcb1b	Abcb1, Mdr1, Pgy1		ATP-binding cassette, subfamily B (MDR/TAP), member 1B; Derived by automated computational analysis using gene prediction method: BestRefSeq,Gnomon.	0.049	0.033	0.668	0.012	0	0	0	0	0	0	0	0	0	0	0	0	1.2	1	4	2	0	13	43.6	37.9	28.2
Abcb4	2.462	4.404	1.288	2.81	1.78896	1.56697	0.458298	0.875911	Z-009004	Abcb4	gene		D:\assemblies\Rattus_norvegicus-Rnor_6.0-dbSNP149\Rattus_norvegicus-Rnor_6.0-dbSNP149.genometemplate\sequences\NC_005103_chr4.gbk#0	184226339	NC_005103.4	-	58704	22192687..22133984	24891, 620248		Abcb4	Mdr2, Pgy3		ATP binding cassette subfamily B member 4; Derived by automated computational analysis using gene prediction method: BestRefSeq,Gnomon.	2.462	4.404	1.288	2.81	0	0	0	0	0	0	0	0	0	0	0	0	144	86	53	132	112	97	100	70	51
Abcb5	0.001	0.004	0.001	0.001	4.68623	4.68623	1	1	Z-014014	Abcb5	gene		D:\assemblies\Rattus_norvegicus-Rnor_6.0-dbSNP149\Rattus_norvegicus-Rnor_6.0-dbSNP149.genometemplate\sequences\NC_005105_chr6.gbk#0	147991367	NC_005105.4	-	96859	146902339..146805481	314537, 1566342		Abcb5			Derived by automated computational analysis using gene prediction method: Gnomon.	0.001	0.004	0.001	0.001	0	0	0	0	0	3	0	0	0	0	0	0	0	0	0	0	0	3	0	0	0
Abcb6	0.391	2.533	2.851	1.285	6.48114	1.97193	2.21892	0.304257	Z-018404	Abcb6	gene		D:\assemblies\Rattus_norvegicus-Rnor_6.0-dbSNP149\Rattus_norvegicus-Rnor_6.0-dbSNP149.genometemplate\sequences\NC_005108_chr9.gbk#0	122095297	NC_005108.4	-	8279	82382228..82373950	140669, 71077		Abcb6	MTABC3		ATP-binding cassette, subfamily B (MDR/TAP), member 6; Derived by automated computational analysis using gene prediction method: BestRefSeq.	0.391	2.533	2.851	1.285	33	26	1	53	28	60	135	127	74	29	40	28	33	26	1	53	28	60	135	127	74
Abcb7	0.718	0.149	0.932	1.265	0.207493	0.117858	0.736705	0.568008	Z-030844	Abcb7	gene		D:\assemblies\Rattus_norvegicus-Rnor_6.0-dbSNP149\Rattus_norvegicus-Rnor_6.0-dbSNP149.genometemplate\sequences\NC_005120_chrX.gbk#0	159970021	NC_005120.4	-	141440	75291950..75150511	302395, 1303086		Abcb7			ATP binding cassette subfamily B member 7, Derived by automated computational analysis using gene prediction method: BestRefSeq.	0.718	0.149	0.932	1.265	22	8	18	23	0	37	50	17	31	32	24	24	22	8	18	23	0	37	50	17	31
Abcb8	0.841	1.999	2.464	1.175	2.37626	1.70196	2.09753	0.716237	Z-008915	Abcb8	gene		D:\assemblies\Rattus_norvegicus-Rnor_6.0-dbSNP149\Rattus_norvegicus-Rnor_6.0-dbSNP149.genometemplate\sequences\NC_005103_chr4.gbk#0	184226339	NC_005103.4	-	15319	7311856..7296538	362302, 1307655		Abcb8			ATP binding cassette subfamily B member 8; Derived by automated computational analysis using gene prediction method: BestRefSeq,Gnomon.	0.841	1.999	2.464	1.175	4	1	0	1	2	9	2	3	0	1	0	6	17	19	15	31	22	40	114	88	43
Abcb9	0.223	0.085	0.004	0.169	0.382009	0.50314	0.0211103	1.31709	Z-022540	Abcb9	gene		D:\assemblies\Rattus_norvegicus-Rnor_6.0-dbSNP149\Rattus_norvegicus-Rnor_6.0-dbSNP149.genometemplate\sequences\NC_005111_chr12.gbk#0	52716770	NC_005111.4	+	32705	37923974..37956678	63886, 620254		Abcb9	Tapl		ATP binding cassette subfamily B member 9, Derived by automated computational analysis using gene prediction method: BestRefSeq.	0.223	0.085	0.004	0.169	10	2	6	6	24	0	2	0	0	2	14	2	10	2	6	6	24	0	2	0	0
Abcc1	0.244	0.005	0.393	0.261	0.0202014	0.0188308	1.50239	0.932153	Z-018805	Abcc1	gene		D:\assemblies\Rattus_norvegicus-Rnor_6.0-dbSNP149\Rattus_norvegicus-Rnor_6.0-dbSNP149.genometemplate\sequences\NC_005109_chr10.gbk#0	112626471	NC_005109.4	-	122699	672235..549537	24565, 3112		Abcc1	Abcc1a, Avcc1a, Mrp, Mrp1		ATP binding cassette subfamily C member 1, Derived by automated computational analysis using gene prediction method: BestRefSeq.	0.244	0.005	0.393	0.261	5	2	3	0	0	3	26	16	11	10	6	6	8.86252	16	9	0	0	5.02793	44.8686	24.1638	18.7877
Abcc10	0.424	0.496	1.263	0.268	1.16921	1.85082	4.71218	1.58297	Z-017856	Abcc10	gene		D:\assemblies\Rattus_norvegicus-Rnor_6.0-dbSNP149\Rattus_norvegicus-Rnor_6.0-dbSNP149.genometemplate\sequences\NC_005108_chr9.gbk#0	122095297	NC_005108.4	+	19913	17041351..17061263	316231, 1306696		Abcc10			ATP binding cassette subfamily C member 10, Derived by automated computational analysis using gene prediction method: BestRefSeq.	0.424	0.496	1.263	0.268	25	10	25	17	28	8	186	109	31	7	8	30	25	10	25	17	28	8	186	109	31
Abcc12	0.004	0.001	0.003	0.001	0.251236	1	3.44043	3.98032	Z-028812	Abcc12	gene		D:\assemblies\Rattus_norvegicus-Rnor_6.0-dbSNP149\Rattus_norvegicus-Rnor_6.0-dbSNP149.genometemplate\sequences\NC_005118_chr19.gbk#0	62275575	NC_005118.4	+	71434	21541324..21612757	291923, 735100		Abcc12			ATP binding cassette subfamily C member 12; Derived by automated computational analysis using gene prediction method: BestRefSeq,Gnomon.	0.004	0.001	0.003	0.001	0	0	0	0	0	0	0	0	0	0	0	0	0	0	2	0	0	0	0	0	2
Abcc2	0.017	0.214	0.039	0.119	12.6208	1.8043	0.332346	0.142963	Z-003963	Abcc2	gene		D:\assemblies\Rattus_norvegicus-Rnor_6.0-dbSNP149\Rattus_norvegicus-Rnor_6.0-dbSNP149.genometemplate\sequences\NC_005100_chr1.gbk#0	282763074	NC_005100.4	+	58131	263554426..263612556	25303, 2366		Abcc2	Cmoat, cMRP, Mrp2		ATP binding cassette subfamily C member 2, Derived by automated computational analysis using gene prediction method: BestRefSeq.	0.017	0.214	0.039	0.119	6	2	0	3	6	14	7	3	1	16	5	2	6	2	0	4	6	14	7	3	1
Abcc3	0.712	0.09	0.142	0.497	0.12702	0.181836	0.285654	1.43156	Z-020278	Abcc3	gene		D:\assemblies\Rattus_norvegicus-Rnor_6.0-dbSNP149\Rattus_norvegicus-Rnor_6.0-dbSNP149.genometemplate\sequences\NC_005109_chr10.gbk#0	112626471	NC_005109.4	-	69621	82116928..82047308	140668, 71101		Abcc3	Mlp2, Mrp3		ATP binding cassette subfamily C member 3; Derived by automated computational analysis using gene prediction method: BestRefSeq,Gnomon.	0.712	0.09	0.142	0.497	4	2	0	9	0	4	6	3	9	11	0	5	25	34	23	28	0	26	13	7	9
Abcc4	0.262	0.456	0.064	0.141	1.73914	3.22851	0.455414	1.85638	Z-025895	Abcc4	gene		D:\assemblies\Rattus_norvegicus-Rnor_6.0-dbSNP149\Rattus_norvegicus-Rnor_6.0-dbSNP149.genometemplate\sequences\NC_005114_chr15.gbk#0	111246239	NC_005114.4	-	232566	103927980..103695415	170924, 620266		Abcc4	Mrp4, RGD1565953		ATP binding cassette subfamily C member 4; Derived by automated computational analysis using gene prediction method: BestRefSeq,Gnomon.	0.262	0.456	0.064	0.141	1	0	0	0	0	0	0	0	0	2	0	0	9	14	8	35	3	19	7	4	2
Abcc5	0.6	1.077	1.485	0.538	1.79523	2.00117	2.75938	1.11471	Z-021819	Abcc5	gene		D:\assemblies\Rattus_norvegicus-Rnor_6.0-dbSNP149\Rattus_norvegicus-Rnor_6.0-dbSNP149.genometemplate\sequences\NC_005110_chr11.gbk#0	90463843	NC_005110.4	+	94234	84395982..84490215	116721, 70913		Abcc5	Abcc5a, Mrp5		ATP binding cassette subfamily C member 5; Derived by automated computational analysis using gene prediction method: BestRefSeq,Gnomon.	0.6	1.077	1.485	0.538	0	0	0	2	28	1	1	2	0	0	2	0	27	22	16	32	36	30	166	98	48
Abcc6	0.009	0.004	0.025	0.001	0.431336	3.95545	26.5849	9.17022	Z-001662	Abcc6	gene		D:\assemblies\Rattus_norvegicus-Rnor_6.0-dbSNP149\Rattus_norvegicus-Rnor_6.0-dbSNP149.genometemplate\sequences\NC_005100_chr1.gbk#0	282763074	NC_005100.4	-	58467	102013252..101954786	81642, 620268		Abcc6	Mrp6		ATP binding cassette subfamily C member 6; Derived by automated computational analysis using gene prediction method: BestRefSeq,Gnomon.	0.009	0.004	0.025	0.001	0	0	0	0	0	0	0	0	0	0	0	0	0	1	1	0	0	2	2	1	2
Abcc8	0.003	0.009	0.007	0.001	2.73585	9.73276	7.21582	3.55748	Z-001667	Abcc8	gene		D:\assemblies\Rattus_norvegicus-Rnor_6.0-dbSNP149\Rattus_norvegicus-Rnor_6.0-dbSNP149.genometemplate\sequences\NC_005100_chr1.gbk#0	282763074	NC_005100.4	-	80580	102191287..102110708	25559, 3786		Abcc8	Sur, Sur1		ATP binding cassette subfamily C member 8; Derived by automated computational analysis using gene prediction method: BestRefSeq,Gnomon.	0.003	0.009	0.007	0.001	0	0	0	0	0	0	0	0	0	0	0	0	0	2	0	1	0	1	2	1	0
Abcc9	0.327	0.077	0.358	0.708	0.234603	0.108317	0.50539	0.461703	Z-010680	Abcc9	gene		D:\assemblies\Rattus_norvegicus-Rnor_6.0-dbSNP149\Rattus_norvegicus-Rnor_6.0-dbSNP149.genometemplate\sequences\NC_005103_chr4.gbk#0	184226339	NC_005103.4	-	122443	176928540..176806098	25560, 3787		Abcc9	Sur2		ATP binding cassette subfamily C member 9, Derived by automated computational analysis using gene prediction method: BestRefSeq.	0.327	0.077	0.358	0.708	4	24	33	20	0	28	22	30	24	55	24	26	4	24	33	20	0	28	22	30	24
Abcd1	0.826	2.194	1.11	0.901	2.65473	2.43493	1.23141	0.917206	Z-031353	Abcd1	gene		D:\assemblies\Rattus_norvegicus-Rnor_6.0-dbSNP149\Rattus_norvegicus-Rnor_6.0-dbSNP149.genometemplate\sequences\NC_005120_chrX.gbk#0	159970021	NC_005120.4	-	21793	157095652..157073860	363516, 1562128		Abcd1	RGD1562128		ATP binding cassette subfamily D member 1; Derived by automated computational analysis using gene prediction method: BestRefSeq,Gnomon.	0.826	2.194	1.11	0.901	0	6	10	4	0	1	3	3	4	3	5	2	12	20	23	38	37	28	44	36	32
Abcd2	0.468	1.528	0.094	0.501	3.2674	3.04873	0.188137	0.933076	Z-015580	Abcd2	gene		D:\assemblies\Rattus_norvegicus-Rnor_6.0-dbSNP149\Rattus_norvegicus-Rnor_6.0-dbSNP149.genometemplate\sequences\NC_005106_chr7.gbk#0	145729302	NC_005106.4	-	48606	132343169..132294564	84356, 69244		Abcd2	ALDR		ATP binding cassette subfamily D member 2, Derived by automated computational analysis using gene prediction method: BestRefSeq.	0.468	1.528	0.094	0.501	4	16	16	46	8	37	2	4	4	14	12	8	4	16	16	46	8	37	2	4	4
Abcd3	1.417	2.798	0.678	1.253	1.9751	2.23357	0.541083	1.13086	Z-005998	Abcd3	gene		D:\assemblies\Rattus_norvegicus-Rnor_6.0-dbSNP149\Rattus_norvegicus-Rnor_6.0-dbSNP149.genometemplate\sequences\NC_005101_chr2.gbk#0	266435125	NC_005101.4	-	53413	225389120..225335708	25270, 2007		Abcd3	PMP70, Pxmp1		ATP binding cassette subfamily D member 3, Derived by automated computational analysis using gene prediction method: BestRefSeq.	1.417	2.798	0.678	1.253	35	26	22	49	30	40	38	22	10	41	36	10	35	26	22	49	30	40	38	22	10
Abcd4	0.222	0.05	3.442	0.16	0.225518	0.313058	21.5695	1.38817	Z-013440	Abcd4	gene		D:\assemblies\Rattus_norvegicus-Rnor_6.0-dbSNP149\Rattus_norvegicus-Rnor_6.0-dbSNP149.genometemplate\sequences\NC_005105_chr6.gbk#0	147991367	NC_005105.4	-	14525	108329550..108315026	299196, 1307273		Abcd4	Pxmp1l		ATP binding cassette subfamily D member 4; Derived by automated computational analysis using gene prediction method: BestRefSeq,Gnomon.	0.222	0.05	3.442	0.16	1	3	1	1	0	1	107	54	66	2	2	0	6	5	2	8	0	3	131	93	70
Abce1	3.836	2.884	3.164	6.747	0.751941	0.427546	0.468936	0.56859	Z-029002	Abce1	gene		D:\assemblies\Rattus_norvegicus-Rnor_6.0-dbSNP149\Rattus_norvegicus-Rnor_6.0-dbSNP149.genometemplate\sequences\NC_005118_chr19.gbk#0	62275575	NC_005118.4	+	24904	31867960..31892863	361390, 1305301		Abce1	Oabp, Rns4i		ATP binding cassette subfamily E member 1; Derived by automated computational analysis using gene prediction method: BestRefSeq,Gnomon.	3.836	2.884	3.164	6.747	0	0	0	0	0	0	0	0	0	0	0	0	73	62	66	182	2	133	117	91	60
Abcf1	9.399	15.529	6.607	11.526	1.65214	1.3473	0.573255	0.815488	Z-029577	Abcf1	gene		D:\assemblies\Rattus_norvegicus-Rnor_6.0-dbSNP149\Rattus_norvegicus-Rnor_6.0-dbSNP149.genometemplate\sequences\NC_005119_chr20.gbk#0	56205956	NC_005119.4	+	12915	3309914..3322828	85493, 620286		Abcf1	Abc50		ATP binding cassette subfamily F member 1; Derived by automated computational analysis using gene prediction method: BestRefSeq,Gnomon.	9.399	15.529	6.607	11.526	35	13	60	46	0	38	39	19	15	54	39	43	286	214	197	425	140	327	384	231	180
Abcf2	5.93	10.986	5.599	8.551	1.85258	1.28481	0.654846	0.693524	Z-008903	Abcf2	gene		D:\assemblies\Rattus_norvegicus-Rnor_6.0-dbSNP149\Rattus_norvegicus-Rnor_6.0-dbSNP149.genometemplate\sequences\NC_005103_chr4.gbk#0	184226339	NC_005103.4	+	12758	7122850..7135607	311959, 1304942		Abcf2			ATP binding cassette subfamily F member 2; Derived by automated computational analysis using gene prediction method: BestRefSeq,Gnomon.	5.93	10.986	5.599	8.551	0	4	0	0	0	1	2	5	0	0	0	0	155	124	57	155	101	168	201	170	104
Abcf3	5.777	7.987	12.545	8.305	1.38258	0.961751	1.51062	0.695621	Z-021809	Abcf3	gene		D:\assemblies\Rattus_norvegicus-Rnor_6.0-dbSNP149\Rattus_norvegicus-Rnor_6.0-dbSNP149.genometemplate\sequences\NC_005110_chr11.gbk#0	90463843	NC_005110.4	-	11733	84037938..84026206	287982, 1310468		Abcf3			ATP binding cassette subfamily F member 3, Derived by automated computational analysis using gene prediction method: BestRefSeq.	5.777	7.987	12.545	8.305	166	67	152	208	46	178	613	485	222	225	140	170	166	67	152	208	46	178	613	485	222
Abcg1	1.121	0.139	1.81	2.074	0.124138	0.0671046	0.872478	0.540566	Z-029829	Abcg1	gene		D:\assemblies\Rattus_norvegicus-Rnor_6.0-dbSNP149\Rattus_norvegicus-Rnor_6.0-dbSNP149.genometemplate\sequences\NC_005119_chr20.gbk#0	56205956	NC_005119.4	+	99467	9743269..9842735	85264, 620294		Abcg1	Abc8		ATP binding cassette subfamily G member 1; Derived by automated computational analysis using gene prediction method: BestRefSeq,Gnomon.	1.121	0.139	1.81	2.074	0	2	1	0	0	10	2	1	0	4	0	2	14	20	36	18	0	34	99	51	32
Abcg2	0.512	0.112	0.115	0.268	0.218005	0.415643	0.426701	1.90658	Z-009683	Abcg2	gene		D:\assemblies\Rattus_norvegicus-Rnor_6.0-dbSNP149\Rattus_norvegicus-Rnor_6.0-dbSNP149.genometemplate\sequences\NC_005103_chr4.gbk#0	184226339	NC_005103.4	+	124828	88765441..88890268	312382, 631345		Abcg2	BCRP1		ATP-binding cassette, subfamily G (WHITE), member 2; Derived by automated computational analysis using gene prediction method: BestRefSeq,Gnomon.	0.512	0.112	0.115	0.268	0	0	0	0	0	0	0	0	0	0	0	0	12	13	6	13	0	24	4	5	2
Abcg3	0.165	0.007	0.798	0.385	0.0436819	0.0186768	2.07205	0.427563	Z-023897	Abcg3	gene		D:\assemblies\Rattus_norvegicus-Rnor_6.0-dbSNP149\Rattus_norvegicus-Rnor_6.0-dbSNP149.genometemplate\sequences\NC_005113_chr14.gbk#0	115493446	NC_005113.4	+	81056	5971984..6053039	498327, 1565568		Abcg3	RGD1565568		ATP-binding cassette, subfamily G (WHITE), member 3; Derived by automated computational analysis using gene prediction method: BestRefSeq.	0.165	0.007	0.798	0.385	2	3	2	2	0	0	24	19	9	7	3	8	2	3	2.11601	4.0586	0	0	25.8901	22.3469	9.52129
Abcg3l1	1.036	0.698	2.268	0.625	0.673992	1.11745	3.63108	1.65796	Z-023909	Abcg3l1	gene		D:\assemblies\Rattus_norvegicus-Rnor_6.0-dbSNP149\Rattus_norvegicus-Rnor_6.0-dbSNP149.genometemplate\sequences\NC_005113_chr14.gbk#0	115493446	NC_005113.4	-	52566	6541220..6488655	289453, 1303294		Abcg3l1	Abcg3		ATP-binding cassette, subfamily G (WHITE), member 3-like 1; Derived by automated computational analysis using gene prediction method: BestRefSeq,Gnomon.	1.036	0.698	2.268	0.625	0	0	0	0	0	0	0	0	0	0	0	0	20	14	22	39.6667	1	18	81	72	45
Abcg3l3	0.208	0.089	0.539	0.068	0.428309	1.31693	7.96618	3.07472	Z-023898	Abcg3l3	gene		D:\assemblies\Rattus_norvegicus-Rnor_6.0-dbSNP149\Rattus_norvegicus-Rnor_6.0-dbSNP149.genometemplate\sequences\NC_005113_chr14.gbk#0	115493446	NC_005113.4	+	370804	5733361..6104164	305142, 1564709		Abcg3l3	RGD1564709		ATP-binding cassette, subfamily G (WHITE), member 3-like 3; Derived by automated computational analysis using gene prediction method: BestRefSeq,Gnomon.	0.208	0.089	0.539	0.068	0	0	0	0	0	0	0	0	0	0	0	0	3	2	10	0	21	7	34	13	9
Abcg3l4	0.468	0.122	14.99	0.64	0.260816	0.190697	23.4245	0.731155	Z-023889	Abcg3l4	gene		D:\assemblies\Rattus_norvegicus-Rnor_6.0-dbSNP149\Rattus_norvegicus-Rnor_6.0-dbSNP149.genometemplate\sequences\NC_005113_chr14.gbk#0	115493446	NC_005113.4	-	178881	5746903..5568023	360997, 1588538		Abcg3l4			ATP-binding cassette, subfamily G (WHITE), member 3-like 4; Derived by automated computational analysis using gene prediction method: BestRefSeq.	0.468	0.122	14.99	0.64	4	4	5	10	0	12	369	331	106	6	11	4	6	4	5.61757	11.1831	0	12	422.135	362.673	110.396
Abcg4	0.042	0.046	0.003	0.04	1.09487	1.12853	0.0765466	1.03074	Z-016491	Abcg4	gene		D:\assemblies\Rattus_norvegicus-Rnor_6.0-dbSNP149\Rattus_norvegicus-Rnor_6.0-dbSNP149.genometemplate\sequences\NC_005107_chr8.gbk#0	133307652	NC_005107.4	-	21305	48626219..48604915	300664, 1305840		Abcg4			ATP binding cassette subfamily G member 4; Derived by automated computational analysis using gene prediction method: BestRefSeq,Gnomon.	0.042	0.046	0.003	0.04	0	0	0	0	0	0	0	0	0	0	0	0	0	6	4	8	2	0	0	1	0
Abcg5	0.001	0.008	0.346	0.001	8.78105	8.78105	365.637	1	Z-012629	Abcg5	gene		D:\assemblies\Rattus_norvegicus-Rnor_6.0-dbSNP149\Rattus_norvegicus-Rnor_6.0-dbSNP149.genometemplate\sequences\NC_005105_chr6.gbk#0	147991367	NC_005105.4	-	25437	7961207..7935771	114628, 620298		Abcg5			ATP binding cassette subfamily G member 5; Derived by automated computational analysis using gene prediction method: BestRefSeq,Gnomon.	0.001	0.008	0.346	0.001	0	0	0	0	0	4	1	0	0	0	0	0	0	0	0	0	0	10	17	10	6
Abcg8	0.006	0.297	0.001	0.086	52.895	3.46889	0.011037	0.0655807	Z-012630	Abcg8	gene		D:\assemblies\Rattus_norvegicus-Rnor_6.0-dbSNP149\Rattus_norvegicus-Rnor_6.0-dbSNP149.genometemplate\sequences\NC_005105_chr6.gbk#0	147991367	NC_005105.4	+	19296	7961413..7980708	155192, 620300		Abcg8			ATP binding cassette subfamily G member 8; Derived by automated computational analysis using gene prediction method: BestRefSeq,Gnomon.	0.006	0.297	0.001	0.086	0	0	0	0	2	0	0	0	0	1	2	1	0	0	3	3	5	4	0	0	0
Abhd1	0.653	1.486	8.822	0.09	2.27696	16.4933	97.8968	7.24357	Z-012795	Abhd1	gene		D:\assemblies\Rattus_norvegicus-Rnor_6.0-dbSNP149\Rattus_norvegicus-Rnor_6.0-dbSNP149.genometemplate\sequences\NC_005105_chr6.gbk#0	147991367	NC_005105.4	-	4989	26792795..26787807	313917, 1310988		Abhd1			abhydrolase domain containing 1, Derived by automated computational analysis using gene prediction method: BestRefSeq.	0.653	1.486	8.822	0.09	4	20	6	9	30	8	242	183	102	18	0	6	4	20	6	9	30	8	242	183	102
Abhd10	0.702	0.983	1.266	0.762	1.40006	1.28982	1.66014	0.92126	Z-021493	Abhd10	gene		D:\assemblies\Rattus_norvegicus-Rnor_6.0-dbSNP149\Rattus_norvegicus-Rnor_6.0-dbSNP149.genometemplate\sequences\NC_005110_chr11.gbk#0	90463843	NC_005110.4	+	14424	60053719..60068142	303953, 1308084		Abhd10	RGD1308084		abhydrolase domain containing 10; Derived by automated computational analysis using gene prediction method: BestRefSeq,Gnomon.	0.702	0.983	1.266	0.762	0	0	0	0	0	0	0	0	0	0	0	0	9.26667	3.23333	5.6	18.7	0.66667	16.0667	24.4667	18.6667	9.66667
Abhd11	1.91	4.184	7.88	2.236	2.191	1.87111	3.52442	0.853998	Z-022420	Abhd11	gene		D:\assemblies\Rattus_norvegicus-Rnor_6.0-dbSNP149\Rattus_norvegicus-Rnor_6.0-dbSNP149.genometemplate\sequences\NC_005111_chr12.gbk#0	52716770	NC_005111.4	-	3484	24725760..24722277	360831, 1304681		Abhd11	Abhd11l1, Wbscr21		abhydrolase domain containing 11; Derived by automated computational analysis using gene prediction method: BestRefSeq,Gnomon.	1.91	4.184	7.88	2.236	6	6	9	7	1	20	113	63	36	19	5	7	25	24	13	34	16	43	211	111	73
Abhd11os	0.006	0.008	5.353	0.001	1.38644	8.14744	5663.82	5.87652	Z-022419	Abhd11os	gene		D:\assemblies\Rattus_norvegicus-Rnor_6.0-dbSNP149\Rattus_norvegicus-Rnor_6.0-dbSNP149.genometemplate\sequences\NC_005111_chr12.gbk#0	52716770	NC_005111.4	+	988	24721190..24722177	686120, 1585479		Abhd11os	Wbscr26		abhydrolase domain containing 11, opposite strand; Derived by automated computational analysis using gene prediction method: BestRefSeq.	0.006	0.008	5.353	0.001	1	0	0	0	0	2	61	38	25	0	0	0	1	0	0	0	0	2	61	38	25
Abhd12	11.36	13.066	8.825	12.279	1.15017	1.06409	0.718684	0.925159	Z-008213	Abhd12	gene		D:\assemblies\Rattus_norvegicus-Rnor_6.0-dbSNP149\Rattus_norvegicus-Rnor_6.0-dbSNP149.genometemplate\sequences\NC_005102_chr3.gbk#0	177699992	NC_005102.4	-	60078	146690375..146630298	499913, 1562570		Abhd12			abhydrolase domain containing 12, Derived by automated computational analysis using gene prediction method: BestRefSeq.	11.36	13.066	8.825	12.279	169	100	135	145	54	169	264	198	78	147	129	162	169	100	135	145	54	169	264	198	78
Abhd12b	0.001	0.001	0.001	0.001	1	1	1	1	Z-013236	Abhd12b	gene		D:\assemblies\Rattus_norvegicus-Rnor_6.0-dbSNP149\Rattus_norvegicus-Rnor_6.0-dbSNP149.genometemplate\sequences\NC_005105_chr6.gbk#0	147991367	NC_005105.4	+	27353	92568975..92596327	408202, 1303145		Abhd12b	Bem46l3		abhydrolase domain containing 12B, Derived by automated computational analysis using gene prediction method: BestRefSeq.	0.001	0.001	0.001	0.001	0	0	0	0	0	0	0	0	0	0	0	0	0	0	0	0	0	0	0	0	0
Abhd13	0.779	0.065	0.522	0.071	0.0829247	0.905107	7.30501	10.9148	Z-026806	Abhd13	gene		D:\assemblies\Rattus_norvegicus-Rnor_6.0-dbSNP149\Rattus_norvegicus-Rnor_6.0-dbSNP149.genometemplate\sequences\NC_005115_chr16.gbk#0	90668790	NC_005115.4	-	14834	85330108..85315275	306630, 1308317		Abhd13	RGD1308317		abhydrolase domain containing 13; Derived by automated computational analysis using gene prediction method: BestRefSeq,Gnomon.	0.779	0.065	0.522	0.071	0	0	0	0	0	0	0	0	0	0	0	0	7	8	8	2	0	8	8	16	4
Abhd14a	0.059	0.207	1.349	0.005	3.49868	40.0547	260.861	11.4485	Z-017262	Abhd14a	gene		D:\assemblies\Rattus_norvegicus-Rnor_6.0-dbSNP149\Rattus_norvegicus-Rnor_6.0-dbSNP149.genometemplate\sequences\NC_005107_chr8.gbk#0	133307652	NC_005107.4	-	9648	115151222..115141575	300982, 1309721		Abhd14a	Dorz1, RGD1309721		abhydrolase domain containing 14A; Derived by automated computational analysis using gene prediction method: BestRefSeq,Gnomon.	0.059	0.207	1.349	0.005	0	0	0	0	0	0	1	0	0	0	0	0	6	2	0	12	0	22	20	17	8
Abhd14b	2.302	0.207	0.427	2.563	0.0897962	0.0806506	0.166577	0.898151	Z-017263	Abhd14b	gene		D:\assemblies\Rattus_norvegicus-Rnor_6.0-dbSNP149\Rattus_norvegicus-Rnor_6.0-dbSNP149.genometemplate\sequences\NC_005107_chr8.gbk#0	133307652	NC_005107.4	+	4919	115149638..115154556	300983, 1359649		Abhd14b			abhydrolase domain containing 14b; Derived by automated computational analysis using gene prediction method: BestRefSeq,Gnomon.	2.302	0.207	0.427	2.563	0	0	0	0	0	0	0	0	0	0	2	0	27	6	17	12	0	17	10	6	1
Abhd15	0.185	0.053	0.502	0.423	0.285119	0.12452	1.18834	0.43673	Z-019951	Abhd15	gene		D:\assemblies\Rattus_norvegicus-Rnor_6.0-dbSNP149\Rattus_norvegicus-Rnor_6.0-dbSNP149.genometemplate\sequences\NC_005109_chr10.gbk#0	112626471	NC_005109.4	-	5392	62648844..62643453	303343, 1304598		Abhd15	RGD1304598		abhydrolase domain containing 15, Derived by automated computational analysis using gene prediction method: BestRefSeq.	0.185	0.053	0.502	0.423	5	1	3	4	0	4	16	8	9	8	6	4	5	1	3	4	0	4	16	8	9
Abhd16a	4.415	10.476	21.121	5.434	2.37282	1.92788	3.88684	0.812486	Z-029698	Abhd16a	gene		D:\assemblies\Rattus_norvegicus-Rnor_6.0-dbSNP149\Rattus_norvegicus-Rnor_6.0-dbSNP149.genometemplate\sequences\NC_005119_chr20.gbk#0	56205956	NC_005119.4	+	14866	5080070..5094935	361796, 1303164		Abhd16a	Bat5, NG26		abhydrolase domain containing 16A, Derived by automated computational analysis using gene prediction method: BestRefSeq.	4.415	10.476	21.121	5.434	72	76	60	125	88	152	797	669	256	98	90	74	72	76	60	125	88	152	797	669	257
Abhd16b	0.001	0.001	0.003	0.001	1	1	3.62794	1	Z-008788	Abhd16b	gene		D:\assemblies\Rattus_norvegicus-Rnor_6.0-dbSNP149\Rattus_norvegicus-Rnor_6.0-dbSNP149.genometemplate\sequences\NC_005102_chr3.gbk#0	177699992	NC_005102.4	+	1898	176985900..176987797	311720, 1309726		Abhd16b	RGD1309726		abhydrolase domain containing 16B, Derived by automated computational analysis using gene prediction method: BestRefSeq.	0.001	0.001	0.003	0.001	0	0	0	0	0	0	0	1	0	0	0	0	0	0	0	0	0	0	0	1	0
Abhd17a	24.12	51.383	36.532	28.872	2.13033	1.77972	1.26532	0.83542	Z-014265	Abhd17a	gene		D:\assemblies\Rattus_norvegicus-Rnor_6.0-dbSNP149\Rattus_norvegicus-Rnor_6.0-dbSNP149.genometemplate\sequences\NC_005106_chr7.gbk#0	145729302	NC_005106.4	+	8436	11992543..12000978	299617, 1359682		Abhd17a	Fam108a, Fam108a1, RGD1359682, upf0227		abhydrolase domain containing 17A; Derived by automated computational analysis using gene prediction method: BestRefSeq,Gnomon.	24.12	51.383	36.532	28.872	0	0	0	0	0	0	0	0	0	0	0	0	276	181	207	377	243	416	671	575	355
Abhd17b	2.351	2.17	3.603	3.926	0.923264	0.552806	0.917855	0.598752	Z-003698	Abhd17b	gene		D:\assemblies\Rattus_norvegicus-Rnor_6.0-dbSNP149\Rattus_norvegicus-Rnor_6.0-dbSNP149.genometemplate\sequences\NC_005100_chr1.gbk#0	282763074	NC_005100.4	+	34994	239266140..239301133	309399, 1305246		Abhd17b	Cgi67l, Fam108b1, RGD1305246		abhydrolase domain containing 17B; Derived by automated computational analysis using gene prediction method: BestRefSeq,Gnomon.	2.351	2.17	3.603	3.926	0	0	0	0	0	0	0	0	0	0	0	0	24	40	8	36	2	32	47	51	44
Abhd17c	2.584	0.297	1.231	2.862	0.114765	0.103632	0.430087	0.902996	Z-002039	Abhd17c	gene		D:\assemblies\Rattus_norvegicus-Rnor_6.0-dbSNP149\Rattus_norvegicus-Rnor_6.0-dbSNP149.genometemplate\sequences\NC_005100_chr1.gbk#0	282763074	NC_005100.4	-	40961	146289465..146248505	361601, 1308210		Abhd17c	Fam108c1, RGD1308210		abhydrolase domain containing 17C, Derived by automated computational analysis using gene prediction method: BestRefSeq.	2.584	0.297	1.231	2.862	23	38	16	41	0	34	20	18	16	30	25	27	23	38	16	41	0	34	20	18	16
Abhd18	0.006	0.702	2.194	0.286	113.287	2.44881	7.65707	0.021616	Z-004993	Abhd18	gene		D:\assemblies\Rattus_norvegicus-Rnor_6.0-dbSNP149\Rattus_norvegicus-Rnor_6.0-dbSNP149.genometemplate\sequences\NC_005101_chr2.gbk#0	266435125	NC_005101.4	+	57631	127770588..127828218	499602, 1563987		Abhd18			abhydrolase domain containing 18; Derived by automated computational analysis using gene prediction method: BestRefSeq,Gnomon.	0.006	0.702	2.194	0.286	5	0	0	1	28	6	76	62	39	4	2	2	7	0	0	6	28	10	108	82	58
Abhd2	0.818	0.961	0.773	0.478	1.17498	2.01135	1.61802	1.71181	Z-001938	Abhd2	gene		D:\assemblies\Rattus_norvegicus-Rnor_6.0-dbSNP149\Rattus_norvegicus-Rnor_6.0-dbSNP149.genometemplate\sequences\NC_005100_chr1.gbk#0	282763074	NC_005100.4	+	89166	140998240..141087405	293050, 1311389		Abhd2			abhydrolase domain containing 2, Derived by automated computational analysis using gene prediction method: BestRefSeq.	0.818	0.961	0.773	0.478	3	23	15	10	8	8	34	14	7	10	11	2	3	23	15	10	8	8	34	14	7
Abhd3	0.007	0.008	0.03	0.005	1.16937	1.49422	5.59254	1.27781	Z-027840	Abhd3	gene		D:\assemblies\Rattus_norvegicus-Rnor_6.0-dbSNP149\Rattus_norvegicus-Rnor_6.0-dbSNP149.genometemplate\sequences\NC_005117_chr18.gbk#0	88201929	NC_005117.4	-	54428	1946840..1892413	291793, 1310655		Abhd3			abhydrolase domain containing 3, Derived by automated computational analysis using gene prediction method: BestRefSeq.	0.007	0.008	0.03	0.005	5	0	0	0	0	6	6	2	0	2	0	0	5	0	0	0	0	6	6	2	0
Abhd4	12.579	18.965	2.906	16.931	1.5077	1.12017	0.171668	0.742967	Z-025317	Abhd4	gene		D:\assemblies\Rattus_norvegicus-Rnor_6.0-dbSNP149\Rattus_norvegicus-Rnor_6.0-dbSNP149.genometemplate\sequences\NC_005114_chr15.gbk#0	111246239	NC_005114.4	+	18629	32888233..32906861	364380, 1311858		Abhd4	Abh4		abhydrolase domain containing 4; Derived by automated computational analysis using gene prediction method: BestRefSeq,Gnomon.	12.579	18.965	2.906	16.931	17	7	32	18	3	16	5	10	3	35	18	24	158	118	118	209	72	191	53	61	32
Abhd5	8.584	20.563	1.939	11.807	2.39532	1.74162	0.164231	0.727089	Z-017577	Abhd5	gene		D:\assemblies\Rattus_norvegicus-Rnor_6.0-dbSNP149\Rattus_norvegicus-Rnor_6.0-dbSNP149.genometemplate\sequences\NC_005107_chr8.gbk#0	133307652	NC_005107.4	+	28227	130973222..131001448	316122, 1303237		Abhd5	CGI-58		abhydrolase domain containing 5; Derived by automated computational analysis using gene prediction method: BestRefSeq,Gnomon.	8.584	20.563	1.939	11.807	12	13	18	53	4	29	3	2	9	25	13	10	47	102	141	294	73	165	32	29	32
Abhd6	0.798	2.386	4.064	1.396	2.99102	1.70892	2.91127	0.57135	Z-024971	Abhd6	gene		D:\assemblies\Rattus_norvegicus-Rnor_6.0-dbSNP149\Rattus_norvegicus-Rnor_6.0-dbSNP149.genometemplate\sequences\NC_005114_chr15.gbk#0	111246239	NC_005114.4	-	47231	18695133..18647903	305795, 1359323		Abhd6			abhydrolase domain containing 6; Derived by automated computational analysis using gene prediction method: BestRefSeq,Gnomon.	0.798	2.386	4.064	1.396	0	0	0	0	0	0	0	0	0	0	0	0	8	3	20	17	9	32	89	80	34
Abhd8	3.177	7.848	2.572	4.121	2.4699	1.90429	0.624165	0.770998	Z-026216	Abhd8	gene		D:\assemblies\Rattus_norvegicus-Rnor_6.0-dbSNP149\Rattus_norvegicus-Rnor_6.0-dbSNP149.genometemplate\sequences\NC_005115_chr16.gbk#0	90668790	NC_005115.4	-	6738	19872765..19866028	306338, 1305693		Abhd8			abhydrolase domain containing 8, Derived by automated computational analysis using gene prediction method: BestRefSeq.	3.177	7.848	2.572	4.121	36	29	65	64	70	87	86	76	21	78	44	46	36	29	65	64	70	87	86	76	21
Abi1	6.846	19.285	5.499	11.867	2.81691	1.6251	0.463383	0.576908	Z-027810	Abi1	gene		D:\assemblies\Rattus_norvegicus-Rnor_6.0-dbSNP149\Rattus_norvegicus-Rnor_6.0-dbSNP149.genometemplate\sequences\NC_005116_chr17.gbk#0	90843779	NC_005116.4	+	81673	89951662..90033334	79249, 621008		Abi1	E3b1		abl-interactor 1; Derived by automated computational analysis using gene prediction method: BestRefSeq,Gnomon.	6.846	19.285	5.499	11.867	0	0	0	0	0	0	0	0	0	0	0	0	150	59	80	177	134	259	154	103	85
Abi2	2.871	5.012	0.571	3.218	1.74596	1.55755	0.177515	0.892083	Z-018261	Abi2	gene		D:\assemblies\Rattus_norvegicus-Rnor_6.0-dbSNP149\Rattus_norvegicus-Rnor_6.0-dbSNP149.genometemplate\sequences\NC_005108_chr9.gbk#0	122095297	NC_005108.4	+	49893	67234612..67284504	286928, 628771		Abi2			abl-interactor 2, Derived by automated computational analysis using gene prediction method: BestRefSeq.	2.871	5.012	0.571	3.218	38	47	51	56	50	66	8	18	19	76	40	45	38	47	51	56	50	66	8	18	19
Abi3	12.491	25.466	25.312	13.208	2.03869	1.92802	1.91636	0.945717	Z-020326	Abi3	gene		D:\assemblies\Rattus_norvegicus-Rnor_6.0-dbSNP149\Rattus_norvegicus-Rnor_6.0-dbSNP149.genometemplate\sequences\NC_005109_chr10.gbk#0	112626471	NC_005109.4	-	11097	83655182..83644086	303476, 1311794		Abi3			ABI family, member 3; Derived by automated computational analysis using gene prediction method: BestRefSeq,Gnomon.	12.491	25.466	25.312	13.208	4	1	3	2	0	1	8	5	3	4	1	2	159	117	127	251	150	203	636	485	243
Abi3bp	0.09	0.003	0.282	0.023	0.033725	0.130186	12.0535	3.86021	Z-021419	Abi3bp	gene		D:\assemblies\Rattus_norvegicus-Rnor_6.0-dbSNP149\Rattus_norvegicus-Rnor_6.0-dbSNP149.genometemplate\sequences\NC_005110_chr11.gbk#0	90463843	NC_005110.4	-	215860	46422791..46206932	363767, 1562717		Abi3bp			Derived by automated computational analysis using gene prediction method: Gnomon.	0.09	0.003	0.282	0.023	0	2	6	0	0	0	3	12	3	0	0	6	4	2	6	1	0	0	13	23	24
Abl1	4.335	2.789	0.782	5.2	0.643352	0.536342	0.150448	0.833668	Z-006610	Abl1	gene		D:\assemblies\Rattus_norvegicus-Rnor_6.0-dbSNP149\Rattus_norvegicus-Rnor_6.0-dbSNP149.genometemplate\sequences\NC_005102_chr3.gbk#0	177699992	NC_005102.4	-	103257	10145076..10041820	311860, 1584969		Abl1	Abl		ABL proto-oncogene 1, non-receptor tyrosine kinase; Derived by automated computational analysis using gene prediction method: BestRefSeq,Gnomon.	4.335	2.789	0.782	5.2	6	4	1	5	0	0	2	0	0	2	4	2	157	133	143	152	17.3333	113.167	71.5	36.3333	25.3333
Abl2	0.11	0.052	0.181	0.231	0.47061	0.224728	0.785704	0.477525	Z-023260	Abl2	gene		D:\assemblies\Rattus_norvegicus-Rnor_6.0-dbSNP149\Rattus_norvegicus-Rnor_6.0-dbSNP149.genometemplate\sequences\NC_005112_chr13.gbk#0	114033958	NC_005112.4	+	178712	74154533..74333244	304883, 1590898		Abl2	Abll, Arg		ABL proto-oncogene 2, non-receptor tyrosine kinase; Derived by automated computational analysis using gene prediction method: BestRefSeq,Gnomon.	0.11	0.052	0.181	0.231	0	0	0	0	0	2	0	2	1	1	0	0	2	12	2	11	0	9	11	12	7
Ablim1	1.287	0.146	3.909	2.612	0.113287	0.055814	1.49666	0.492679	Z-004144	Ablim1	gene		D:\assemblies\Rattus_norvegicus-Rnor_6.0-dbSNP149\Rattus_norvegicus-Rnor_6.0-dbSNP149.genometemplate\sequences\NC_005100_chr1.gbk#0	282763074	NC_005100.4	-	189220	278043096..277853877	307989, 1565768		Ablim1			Derived by automated computational analysis using gene prediction method: Gnomon.	1.287	0.146	3.909	2.612	8	12	6	6	0	9	36	31	27	44	17	20	26	38	29	38	0	31	165	162	111
Ablim2	0.001	0.001	0.181	0.006	1	0.157147	30.015	0.157147	Z-024466	Ablim2	gene		D:\assemblies\Rattus_norvegicus-Rnor_6.0-dbSNP149\Rattus_norvegicus-Rnor_6.0-dbSNP149.genometemplate\sequences\NC_005113_chr14.gbk#0	115493446	NC_005113.4	-	125275	80169491..80044217	360958, 1303094		Ablim2			actin binding LIM protein family, member 2; Derived by automated computational analysis using gene prediction method: BestRefSeq,Gnomon.	0.001	0.001	0.181	0.006	0	0	0	0	0	0	0	0	0	0	0	0	0	0	0	0	0	0	11	6	2
Ablim3	1.216	1.466	1.57	1.209	1.20638	1.21246	1.29827	1.00505	Z-028343	Ablim3	gene		D:\assemblies\Rattus_norvegicus-Rnor_6.0-dbSNP149\Rattus_norvegicus-Rnor_6.0-dbSNP149.genometemplate\sequences\NC_005117_chr18.gbk#0	88201929	NC_005117.4	-	119432	57245965..57126534	307395, 1565118		Ablim3	RGD1565118		actin binding LIM protein family, member 3; Derived by automated computational analysis using gene prediction method: BestRefSeq,Gnomon.	1.216	1.466	1.57	1.209	0	0	0	3	0	0	1	0	0	0	0	0	12	22	42	24	13	22	33	36	71
Abo	0.777	3.021	0.239	1.104	3.88821	2.73739	0.216661	0.704023	Z-006485	Abo	gene		D:\assemblies\Rattus_norvegicus-Rnor_6.0-dbSNP149\Rattus_norvegicus-Rnor_6.0-dbSNP149.genometemplate\sequences\NC_005102_chr3.gbk#0	177699992	NC_005102.4	-	19696	4394374..4374679	100301568, 2307241		Abo	Abo2		ABO blood group (transferase A, alpha 1-3-N-acetylgalactosaminyltransferase; transferase B, alpha 1-3-galactosyltransferase); Derived by automated computational analysis using gene prediction method: BestRefSeq.	0.777	3.021	0.239	1.104	8	6	9	20	44	11	2	6	4	12	11	10	8	6	9	20	44	11	2	6	4
Abo2	0.001	0.001	0.001	0.001	1	1	1	1	Z-006498	Abo2	gene		D:\assemblies\Rattus_norvegicus-Rnor_6.0-dbSNP149\Rattus_norvegicus-Rnor_6.0-dbSNP149.genometemplate\sequences\NC_005102_chr3.gbk#0	177699992	NC_005102.4	-	16233	5402666..5386434	296504, 1311152		Abo2	Abo, NAGAT 2		histo-blood group ABO system transferase 2, Derived by automated computational analysis using gene prediction method: BestRefSeq.	0.001	0.001	0.001	0.001	0	0	0	0	0	0	0	0	0	0	0	0	0	0	0	0	0	0	0	0	0
Abr	2.58	2.241	1.195	3.058	0.868713	0.732835	0.390713	0.843587	Z-019999	Abr	gene		D:\assemblies\Rattus_norvegicus-Rnor_6.0-dbSNP149\Rattus_norvegicus-Rnor_6.0-dbSNP149.genometemplate\sequences\NC_005109_chr10.gbk#0	112626471	NC_005109.4	-	91959	64657079..64565121	287537, 1306279		Abr			active BCR-related, Derived by automated computational analysis using gene prediction method: BestRefSeq.	2.58	2.241	1.195	3.058	52	57	84	51	20	61	62	39	39	88	75	67	52	57	84	51	20	61	62	39	39
Abra	0.051	0.006	0.005	0.037	0.12222	0.169305	0.135633	1.38525	Z-015000	Abra	gene		D:\assemblies\Rattus_norvegicus-Rnor_6.0-dbSNP149\Rattus_norvegicus-Rnor_6.0-dbSNP149.genometemplate\sequences\NC_005106_chr7.gbk#0	145729302	NC_005106.4	-	4069	80796683..80792615	286965, 708493		Abra	Ms1, Stars		actin-binding Rho activating protein, Derived by automated computational analysis using gene prediction method: BestRefSeq.	0.051	0.006	0.005	0.037	2	0	8	2	0	0	0	0	2	3	0	2	2	0	8	2	0	0	0	0	2
Abracl	41.942	107.735	314.467	62.782	2.56869	1.71601	5.00887	0.668051	Z-000149	Abracl	gene		D:\assemblies\Rattus_norvegicus-Rnor_6.0-dbSNP149\Rattus_norvegicus-Rnor_6.0-dbSNP149.genometemplate\sequences\NC_005100_chr1.gbk#0	282763074	NC_005100.4	-	10191	13175773..13165583	685045, 1583256		Abracl			ABRA C-terminal like, Derived by automated computational analysis using gene prediction method: BestRefSeq.	41.942	107.735	314.467	62.782	175	85	67	167	126	306	1630	1178	834	186	134	143	175	85	67	167	126	306	1630	1178	834
Abt1	3.025	7.648	6.292	6.396	2.52835	1.19574	0.983744	0.472932	Z-027430	Abt1	gene		D:\assemblies\Rattus_norvegicus-Rnor_6.0-dbSNP149\Rattus_norvegicus-Rnor_6.0-dbSNP149.genometemplate\sequences\NC_005116_chr17.gbk#0	90843779	NC_005116.4	+	2107	43946118..43948224	306960, 1310785		Abt1			activator of basal transcription 1; Derived by automated computational analysis using gene prediction method: BestRefSeq,Gnomon.	3.025	7.648	6.292	6.396	3	4	3	9	0	13	16	13	2	24	12	11	22	30	20	80	16	62	109	101	41
Abtb1	12.516	28.624	4.841	13.816	2.28695	2.0717	0.350344	0.90588	Z-010000	Abtb1	gene		D:\assemblies\Rattus_norvegicus-Rnor_6.0-dbSNP149\Rattus_norvegicus-Rnor_6.0-dbSNP149.genometemplate\sequences\NC_005103_chr4.gbk#0	184226339	NC_005103.4	-	6228	120784807..120778580	297432, 1359363		Abtb1			ankyrin repeat and BTB domain containing 1, Derived by automated computational analysis using gene prediction method: BestRefSeq.	12.516	28.624	4.841	13.816	222	145	164	292	184	448	148	138	57	246	171	180	222	145	164	292	184	448	148	138	57
Abtb2	0.603	0.948	0.32	0.581	1.57109	1.63136	0.550912	1.03836	Z-007598	Abtb2	gene		D:\assemblies\Rattus_norvegicus-Rnor_6.0-dbSNP149\Rattus_norvegicus-Rnor_6.0-dbSNP149.genometemplate\sequences\NC_005102_chr3.gbk#0	177699992	NC_005102.4	+	154045	93494706..93648750	171440, 620724		Abtb2	Cca3		ankyrin repeat and BTB domain containing 2, Derived by automated computational analysis using gene prediction method: BestRefSeq.	0.603	0.948	0.32	0.581	18	13	23	14	36	17	20	15	11	30	8	23	18	14	23	14	36	17	20	15	11
Ac1576	0.699	2.767	0.559	0.572	3.96093	4.83994	0.976901	1.22192	Z-020155	Ac1576	gene		D:\assemblies\Rattus_norvegicus-Rnor_6.0-dbSNP149\Rattus_norvegicus-Rnor_6.0-dbSNP149.genometemplate\sequences\NC_005109_chr10.gbk#0	112626471	NC_005109.4	-	16853	71358887..71342035	102552783, 7502825		Ac1576			uncharacterized LOC102552783, Derived by automated computational analysis using gene prediction method: BestRefSeq.	0.699	2.767	0.559	0.572	4	7	10	12	18	38	14	3	10	9	9	3	6	7	11	12	24	38	18	5	10
Acaa1	4.784	11.37	10.167	6.223	2.3768	1.82717	1.63381	0.768751	Z-017515	Acaa1	gene		D:\assemblies\Rattus_norvegicus-Rnor_6.0-dbSNP149\Rattus_norvegicus-Rnor_6.0-dbSNP149.genometemplate\sequences\NC_005107_chr8.gbk#0	133307652	NC_005107.4	+	8592	128027880..128036471	24157, 67379		Acaa1	Acaa, Acaa1a, Pktaa		acetyl-CoA acyltransferase 1A, Derived by automated computational analysis using gene prediction method: BestRefSeq.	4.784	11.37	10.167	6.223	77	57	30	124	60	117	264	208	117	109	63	60	77	57	40	128	60	117	264	208	117
Acaa1b	0.001	0.006	0.003	0.001	6.34894	6.34894	3.61583	1	Z-017508	Acaa1b	gene		D:\assemblies\Rattus_norvegicus-Rnor_6.0-dbSNP149\Rattus_norvegicus-Rnor_6.0-dbSNP149.genometemplate\sequences\NC_005107_chr8.gbk#0	133307652	NC_005107.4	-	9062	127845296..127836235	501072, 1562373		Acaa1b			Derived by automated computational analysis using gene prediction method: Gnomon.	0.001	0.006	0.003	0.001	0	0	0	0	2	0	1	0	0	0	0	0	0	0	0	0	2	0	1	0	0
Acaa2	18.012	33.545	17.766	24.597	1.86233	1.36374	0.72228	0.732279	Z-028461	Acaa2	gene		D:\assemblies\Rattus_norvegicus-Rnor_6.0-dbSNP149\Rattus_norvegicus-Rnor_6.0-dbSNP149.genometemplate\sequences\NC_005117_chr18.gbk#0	88201929	NC_005117.4	+	28524	70733872..70762395	170465, 620482		Acaa2			acetyl-CoA acyltransferase 2, Derived by automated computational analysis using gene prediction method: BestRefSeq.	18.012	33.545	17.766	24.597	274	181	182	262	271	313	416	391	203	295	300	276	274	181	182	262	271	313	416	391	203
Acaca	0.467	1.112	0.181	0.6	2.38127	1.85422	0.302093	0.778668	Z-020159	Acaca	gene		D:\assemblies\Rattus_norvegicus-Rnor_6.0-dbSNP149\Rattus_norvegicus-Rnor_6.0-dbSNP149.genometemplate\sequences\NC_005109_chr10.gbk#0	112626471	NC_005109.4	+	200519	71519392..71719910	60581, 621248		Acaca	Acac, ACC1		acetyl-CoA carboxylase alpha, Derived by automated computational analysis using gene prediction method: BestRefSeq.	0.467	1.112	0.181	0.6	25	26	46	95	18	90	13	32	16	73	25	37	25	26	46	95	18	90	13	32	16
Acacb	0.108	0.059	0.203	0.099	0.540862	0.593123	2.05892	1.09663	Z-022745	Acacb	gene		D:\assemblies\Rattus_norvegicus-Rnor_6.0-dbSNP149\Rattus_norvegicus-Rnor_6.0-dbSNP149.genometemplate\sequences\NC_005111_chr12.gbk#0	52716770	NC_005111.4	-	111821	48238969..48127149	116719, 620500		Acacb	Acc2		acetyl-CoA carboxylase beta; Derived by automated computational analysis using gene prediction method: BestRefSeq,Gnomon.	0.108	0.059	0.203	0.099	0	0	0	0	0	0	0	0	0	0	0	0	8	14	4	27	0	23	36	21	15
Acad10	0.293	1.699	0.97	0.572	5.8081	2.96962	1.69463	0.511289	Z-022602	Acad10	gene		D:\assemblies\Rattus_norvegicus-Rnor_6.0-dbSNP149\Rattus_norvegicus-Rnor_6.0-dbSNP149.genometemplate\sequences\NC_005111_chr12.gbk#0	52716770	NC_005111.4	+	42645	40417918..40460562	304500, 1310159		Acad10	RGD1310159		acyl-CoA dehydrogenase family, member 10; Derived by automated computational analysis using gene prediction method: BestRefSeq,Gnomon.	0.293	1.699	0.97	0.572	11	2	4	9	0	10	19	9	3	15	4	5	27	2	13	38	26	42	58	56	30
Acad11	1.639	2.218	0.558	2.059	1.35385	1.07731	0.270738	0.795737	Z-017226	Acad11	gene		D:\assemblies\Rattus_norvegicus-Rnor_6.0-dbSNP149\Rattus_norvegicus-Rnor_6.0-dbSNP149.genometemplate\sequences\NC_005107_chr8.gbk#0	133307652	NC_005107.4	+	81518	112594758..112676275	315973, 1306270		Acad11	RGD1306270		acyl-CoA dehydrogenase family, member 11; Derived by automated computational analysis using gene prediction method: BestRefSeq.	1.639	2.218	0.558	2.059	31	25	66	56	24	36	32	20	12	82	20	66	31	25	66	56	24	36	32	20	12
Acad8	1.277	4.111	1.818	1.352	3.21927	3.03963	1.34421	0.944197	Z-016175	Acad8	gene		D:\assemblies\Rattus_norvegicus-Rnor_6.0-dbSNP149\Rattus_norvegicus-Rnor_6.0-dbSNP149.genometemplate\sequences\NC_005107_chr8.gbk#0	133307652	NC_005107.4	-	21567	28044967..28023401	367196, 1564209		Acad8			Derived by automated computational analysis using gene prediction method: Gnomon.	1.277	4.111	1.818	1.352	18	10	13	40	24	31	52	33	15	26	6	19	18	10	13	40	24	31	52	33	15
Acad9	2.658	5.288	1.442	2.911	1.9896	1.81632	0.495167	0.912906	Z-004953	Acad9	gene		D:\assemblies\Rattus_norvegicus-Rnor_6.0-dbSNP149\Rattus_norvegicus-Rnor_6.0-dbSNP149.genometemplate\sequences\NC_005101_chr2.gbk#0	266435125	NC_005101.4	+	24116	122782051..122806166	294973, 727973		Acad9	Nyggf2		acyl-CoA dehydrogenase family, member 9; Derived by automated computational analysis using gene prediction method: BestRefSeq,Gnomon.	2.658	5.288	1.442	2.911	0	0	0	0	0	0	2	2	0	0	0	0	59	45	41	62	56	94	61	46	23
Acadl	12.878	25.442	18.378	18.701	1.97565	1.3605	0.982721	0.688633	Z-018321	Acadl	gene		D:\assemblies\Rattus_norvegicus-Rnor_6.0-dbSNP149\Rattus_norvegicus-Rnor_6.0-dbSNP149.genometemplate\sequences\NC_005108_chr9.gbk#0	122095297	NC_005108.4	-	38490	73871857..73833368	25287, 2011		Acadl	ACOADA, LCAD		acyl-CoA dehydrogenase, long chain; Derived by automated computational analysis using gene prediction method: BestRefSeq.	12.878	25.442	18.378	18.701	185	148	153	288	143	299	478	424	229	286	196	244	185	148	153	288	143	299	478	424	229
Acadm	11.162	21.784	4.691	12.318	1.95163	1.76843	0.380859	0.906129	Z-006305	Acadm	gene		D:\assemblies\Rattus_norvegicus-Rnor_6.0-dbSNP149\Rattus_norvegicus-Rnor_6.0-dbSNP149.genometemplate\sequences\NC_005101_chr2.gbk#0	266435125	NC_005101.4	-	24172	260148589..260124418	24158, 2012		Acadm	MCAD		acyl-CoA dehydrogenase, C-4 to C-12 straight chain; Derived by automated computational analysis using gene prediction method: BestRefSeq.	11.162	21.784	4.691	12.318	157	108	150	215	152	222	116	88	71	189	136	142	157	108	151	215	152	222	116	88	71
Acads	3.016	7.036	3.849	4.502	2.33335	1.56299	0.854891	0.669846	Z-022718	Acads	gene		D:\assemblies\Rattus_norvegicus-Rnor_6.0-dbSNP149\Rattus_norvegicus-Rnor_6.0-dbSNP149.genometemplate\sequences\NC_005111_chr12.gbk#0	52716770	NC_005111.4	+	9245	47254503..47263747	64304, 620514		Acads	Scad		acyl-CoA dehydrogenase, C-2 to C-3 short chain; Derived by automated computational analysis using gene prediction method: BestRefSeq.	3.016	7.036	3.849	4.502	35	49	28	52	52	86	121	85	37	84	39	52	35	49	28	52	52	86	121	85	37
Acadsb	1.717	2.34	0.265	2.544	1.36318	0.919729	0.104032	0.674693	Z-002923	Acadsb	gene		D:\assemblies\Rattus_norvegicus-Rnor_6.0-dbSNP149\Rattus_norvegicus-Rnor_6.0-dbSNP149.genometemplate\sequences\NC_005100_chr1.gbk#0	282763074	NC_005100.4	+	41410	201981362..202022771	25618, 2013		Acadsb			acyl-CoA dehydrogenase, short/branched chain; Derived by automated computational analysis using gene prediction method: BestRefSeq,Gnomon.	1.717	2.34	0.265	2.544	0	0	0	2	0	1	0	0	0	0	1	0	14	22	37	40.1769	18	14	8	5	4
Acadvl	7.373	14.888	19.905	9.046	2.01923	1.64571	2.20031	0.815018	Z-019772	Acadvl	gene		D:\assemblies\Rattus_norvegicus-Rnor_6.0-dbSNP149\Rattus_norvegicus-Rnor_6.0-dbSNP149.genometemplate\sequences\NC_005109_chr10.gbk#0	112626471	NC_005109.4	-	5148	56624468..56619321	25363, 2014		Acadvl	VLCAD		acyl-CoA dehydrogenase, very long chain; Derived by automated computational analysis using gene prediction method: BestRefSeq.	7.373	14.888	19.905	9.046	150	154	120	196	165	269	817	686	371	229	149	160	150	154	120	196	165	269	817	686	371
Acan	0.011	0.017	0.002	0.005	1.58058	3.55176	0.458546	2.24712	Z-001933	Acan	gene		D:\assemblies\Rattus_norvegicus-Rnor_6.0-dbSNP149\Rattus_norvegicus-Rnor_6.0-dbSNP149.genometemplate\sequences\NC_005100_chr1.gbk#0	282763074	NC_005100.4	+	61684	140762758..140824441	58968, 68358		Acan	Agc, Agc1		aggrecan, Derived by automated computational analysis using gene prediction method: BestRefSeq.	0.011	0.017	0.002	0.005	0	0	76	4	0	3	0	0	1	0	0	8	0	0	76	4	0	3	0	0	1
Acap1	2.506	4.17	316.91	3.433	1.66445	1.21482	92.313	0.729861	Z-019759	Acap1	gene		D:\assemblies\Rattus_norvegicus-Rnor_6.0-dbSNP149\Rattus_norvegicus-Rnor_6.0-dbSNP149.genometemplate\sequences\NC_005109_chr10.gbk#0	112626471	NC_005109.4	-	14147	56506446..56492300	287443, 1305360		Acap1	Centb1		ArfGAP with coiled-coil, ankyrin repeat and PH domains 1; Derived by automated computational analysis using gene prediction method: BestRefSeq.	2.506	4.17	316.91	3.433	64	49	50	44	54	116	15284	11833	6686	69	82	76	64	49	50	44	54	116	15285	11833	6687
Acap2	4.612	5.505	1.451	5.169	1.19358	1.0649	0.2808	0.892193	Z-021681	Acap2	gene		D:\assemblies\Rattus_norvegicus-Rnor_6.0-dbSNP149\Rattus_norvegicus-Rnor_6.0-dbSNP149.genometemplate\sequences\NC_005110_chr11.gbk#0	90463843	NC_005110.4	+	114531	73078966..73193496	619382, 1562939		Acap2	Centb2, cnt-b2		ArfGAP with coiled-coil, ankyrin repeat and PH domains 2; Derived by automated computational analysis using gene prediction method: BestRefSeq,Gnomon.	4.612	5.505	1.451	5.169	13	13	4	6	16	5	10	9	9	10	10	12	111	96	151	123	81	105	55	58	61
Acap3	1.216	2.825	0.895	2.021	2.32332	1.39783	0.442869	0.601653	Z-012523	Acap3	gene		D:\assemblies\Rattus_norvegicus-Rnor_6.0-dbSNP149\Rattus_norvegicus-Rnor_6.0-dbSNP149.genometemplate\sequences\NC_005104_chr5.gbk#0	173707219	NC_005104.4	+	14697	173340060..173354756	313772, 1310711		Acap3	Centb5		ArfGAP with coiled-coil, ankyrin repeat and PH domains 3; Derived by automated computational analysis using gene prediction method: BestRefSeq,Gnomon.	1.216	2.825	0.895	2.021	0	0	0	7	8	0	0	1	0	4	2	6	34	10	52	61	36	48	65	37	12
Acat1	10.566	16.896	22.162	12.558	1.59908	1.34544	1.76478	0.841384	Z-016650	Acat1	gene		D:\assemblies\Rattus_norvegicus-Rnor_6.0-dbSNP149\Rattus_norvegicus-Rnor_6.0-dbSNP149.genometemplate\sequences\NC_005107_chr8.gbk#0	133307652	NC_005107.4	-	28895	58195884..58166990	25014, 2016		Acat1	RATACAL		acetyl-CoA acetyltransferase 1, Derived by automated computational analysis using gene prediction method: BestRefSeq.	10.566	16.896	22.162	12.558	178	103	121	300	51	225	561	521	267	186	122	175	178	103	121	300	51	226	561	521	267
Acat2	0.994	0.272	1.449	0.887	0.273638	0.306644	1.63403	1.12062	Z-000455	Acat2	gene		D:\assemblies\Rattus_norvegicus-Rnor_6.0-dbSNP149\Rattus_norvegicus-Rnor_6.0-dbSNP149.genometemplate\sequences\NC_005100_chr1.gbk#0	282763074	NC_005100.4	+	20256	47972399..47992654	308100, 1359366		Acat2	Ab2-076, Acat3		acetyl-CoA acetyltransferase 2, Derived by automated computational analysis using gene prediction method: BestRefSeq.	0.994	0.272	1.449	0.887	18	4	7	46	0	12	20	21	17	6	11	2	24.6066	4	7	48.9344	0	19.9577	21.3653	21	18.1495
Acat2l1	0.363	0.17	5.514	0.711	0.469151	0.239663	7.7588	0.510844	Z-000456	Acat2l1	gene		D:\assemblies\Rattus_norvegicus-Rnor_6.0-dbSNP149\Rattus_norvegicus-Rnor_6.0-dbSNP149.genometemplate\sequences\NC_005100_chr1.gbk#0	282763074	NC_005100.4	+	17157	48008574..48025730	365096, 1562948		Acat2l1			Derived by automated computational analysis using gene prediction method: Gnomon.	0.363	0.17	5.514	0.711	5	0	12	22	0	12	128	93	75	5	10	4	6.39344	1	12	23.0656	0	18.0423	137.635	93.5549	79.5824
Acbd3	5.482	7.361	2.218	5.541	1.34276	1.32838	0.400218	0.989296	Z-023613	Acbd3	gene		D:\assemblies\Rattus_norvegicus-Rnor_6.0-dbSNP149\Rattus_norvegicus-Rnor_6.0-dbSNP149.genometemplate\sequences\NC_005112_chr13.gbk#0	114033958	NC_005112.4	+	30579	99004942..99035520	289312, 727851		Acbd3			acyl-CoA binding domain containing 3, Derived by automated computational analysis using gene prediction method: BestRefSeq.	5.482	7.361	2.218	5.541	97	70	87	177	44	70	71	70	30	139	72	65	97	70	87	177	44	70	71	70	30
Acbd4	6.456	8.928	2	4.935	1.38277	1.809	0.405335	1.30824	Z-020641	Acbd4	gene		D:\assemblies\Rattus_norvegicus-Rnor_6.0-dbSNP149\Rattus_norvegicus-Rnor_6.0-dbSNP149.genometemplate\sequences\NC_005109_chr10.gbk#0	112626471	NC_005109.4	+	13951	91186131..91200081	303577, 1308404		Acbd4			acyl-CoA binding domain containing 4; Derived by automated computational analysis using gene prediction method: BestRefSeq,Gnomon.	6.456	8.928	2	4.935	1	2	1	1	0	0	0	0	0	0	0	2	56	49	78	49	50	96	34	41	19
Acbd5	3.131	4.876	2.036	4.548	1.55724	1.0721	0.447661	0.688463	Z-027809	Acbd5	gene		D:\assemblies\Rattus_norvegicus-Rnor_6.0-dbSNP149\Rattus_norvegicus-Rnor_6.0-dbSNP149.genometemplate\sequences\NC_005116_chr17.gbk#0	90843779	NC_005116.4	-	41518	89923982..89882465	307170, 1309411		Acbd5			acyl-CoA binding domain containing 5; Derived by automated computational analysis using gene prediction method: BestRefSeq,Gnomon.	3.131	4.876	2.036	4.548	0	0	0	1	2	0	1	0	0	0	0	0	47.6492	60.8864	33.7663	104.068	15.2	88.9712	43.4364	50.5358	46.7666
Acbd6	5.415	8.726	10.912	6.789	1.61138	1.28544	1.60748	0.797729	Z-023247	Acbd6	gene		D:\assemblies\Rattus_norvegicus-Rnor_6.0-dbSNP149\Rattus_norvegicus-Rnor_6.0-dbSNP149.genometemplate\sequences\NC_005112_chr13.gbk#0	114033958	NC_005112.4	+	137574	73196504..73334077	289125, 1305030		Acbd6			acyl-CoA binding domain containing 6; Derived by automated computational analysis using gene prediction method: BestRefSeq,Gnomon.	5.415	8.726	10.912	6.789	16	11	15	24	26	30	167	134	96	7	24	19	59	67	49	119	72	72	320	282	154
Acbd7	0.008	0.142	0.046	0.001	16.7611	150.406	48.7972	8.97352	Z-027712	Acbd7	gene		D:\assemblies\Rattus_norvegicus-Rnor_6.0-dbSNP149\Rattus_norvegicus-Rnor_6.0-dbSNP149.genometemplate\sequences\NC_005116_chr17.gbk#0	90843779	NC_005116.4	-	8824	78913372..78904549	361277, 1564164		Acbd7	RGD1564164		acyl-CoA binding domain containing 7; Derived by automated computational analysis using gene prediction method: BestRefSeq,Gnomon.	0.008	0.142	0.046	0.001	0	0	0	1	0	0	1	2	0	0	0	0	2	0	0	2	0	6	1	2	0
Accs	0.069	0.012	0.673	0.669	0.16969	0.0174804	1.00554	0.103014	Z-007555	Accs	gene		D:\assemblies\Rattus_norvegicus-Rnor_6.0-dbSNP149\Rattus_norvegicus-Rnor_6.0-dbSNP149.genometemplate\sequences\NC_005102_chr3.gbk#0	177699992	NC_005102.4	-	14444	82757273..82742830	311218, 1309314		Accs	RGD1309314		1-aminocyclopropane-1-carboxylate synthase homolog; Derived by automated computational analysis using gene prediction method: BestRefSeq,Gnomon.	0.069	0.012	0.673	0.669	0	0	0	0	0	0	0	0	0	0	0	0	6	12	0	17	0	0	27	22	5
Accsl	0.004	0.01	0.001	0.001	2.69948	10.0618	1	3.7273	Z-007556	Accsl	gene		D:\assemblies\Rattus_norvegicus-Rnor_6.0-dbSNP149\Rattus_norvegicus-Rnor_6.0-dbSNP149.genometemplate\sequences\NC_005102_chr3.gbk#0	177699992	NC_005102.4	-	14954	82777814..82762861	690470, 1596039		Accsl			1-aminocyclopropane-1-carboxylate synthase-like; Derived by automated computational analysis using gene prediction method: BestRefSeq,Gnomon.	0.004	0.01	0.001	0.001	0	0	0	0	0	0	0	0	0	0	0	0	1	0	0	12	0	0	0	0	0
Acd	8.632	12.479	50.815	9.991	1.44573	1.24902	5.08594	0.86394	Z-029076	Acd	gene		D:\assemblies\Rattus_norvegicus-Rnor_6.0-dbSNP149\Rattus_norvegicus-Rnor_6.0-dbSNP149.genometemplate\sequences\NC_005118_chr19.gbk#0	62275575	NC_005118.4	-	2755	37668043..37665289	307798, 1565053		Acd			adrenocortical dysplasia homolog; Derived by automated computational analysis using gene prediction method: BestRefSeq,Gnomon.	8.632	12.479	50.815	9.991	11	15	23	11	16	17	279	255	140	5	4	5	119	103	94	120	70	158	1322	1038	656
Ace	0.304	0.045	0.151	0.279	0.149207	0.162622	0.54117	1.08991	Z-020689	Ace	gene		D:\assemblies\Rattus_norvegicus-Rnor_6.0-dbSNP149\Rattus_norvegicus-Rnor_6.0-dbSNP149.genometemplate\sequences\NC_005109_chr10.gbk#0	112626471	NC_005109.4	+	43066	94170766..94213831	24310, 2493		Ace	CD143, Dcp1, StsRR92		angiotensin I converting enzyme, Derived by automated computational analysis using gene prediction method: BestRefSeq.	0.304	0.045	0.151	0.279	10	2	51	0	3	20	14	17	2	30	7	4	10	2	51	0	3	20	14	17	2
Ace2	0.004	0.009	0.004	0.001	2.04183	9.23717	3.89898	4.52396	Z-030554	Ace2	gene		D:\assemblies\Rattus_norvegicus-Rnor_6.0-dbSNP149\Rattus_norvegicus-Rnor_6.0-dbSNP149.genometemplate\sequences\NC_005120_chrX.gbk#0	159970021	NC_005120.4	-	45127	32095860..32050734	302668, 728890		Ace2			angiotensin I converting enzyme 2, Derived by automated computational analysis using gene prediction method: BestRefSeq.	0.004	0.009	0.004	0.001	0	1	0	0	0	14	0	2	0	0	0	0	0	2	0	0	0	14	0	2	0
Ace3	0.001	0.129	0.003	0.018	136.16	7.09463	0.157845	0.052105	Z-020690	Ace3	gene		D:\assemblies\Rattus_norvegicus-Rnor_6.0-dbSNP149\Rattus_norvegicus-Rnor_6.0-dbSNP149.genometemplate\sequences\NC_005109_chr10.gbk#0	112626471	NC_005109.4	+	14578	94191699..94206276	498012, 1561299		Ace3	RGD1561299		angiotensin I converting enzyme (peptidyl-dipeptidase A) 3; Derived by automated computational analysis using gene prediction method: BestRefSeq,Gnomon.	0.001	0.129	0.003	0.018	0	0	0	0	0	0	0	0	0	0	0	0	0	0	0	1	2	4	1	0	0
Acer1	0.006	0.054	0.004	0.035	9.17887	1.5268	0.113448	0.166338	Z-017702	Acer1	gene		D:\assemblies\Rattus_norvegicus-Rnor_6.0-dbSNP149\Rattus_norvegicus-Rnor_6.0-dbSNP149.genometemplate\sequences\NC_005108_chr9.gbk#0	122095297	NC_005108.4	+	31611	10061978..10093588	301118, 1588582		Acer1	Asah3		alkaline ceramidase 1, Derived by automated computational analysis using gene prediction method: BestRefSeq.	0.006	0.054	0.004	0.035	2	0	0	2	0	3	1	0	0	3	1	0	2	0	0	2	0	3	1	0	0
Acer2	0.107	0.108	1.618	1.533	1.01512	0.0705427	1.05513	0.0694921	Z-011473	Acer2	gene		D:\assemblies\Rattus_norvegicus-Rnor_6.0-dbSNP149\Rattus_norvegicus-Rnor_6.0-dbSNP149.genometemplate\sequences\NC_005104_chr5.gbk#0	173707219	NC_005104.4	+	49193	105230540..105279732	313339, 1304629		Acer2	Asah3l		alkaline ceramidase 2; Derived by automated computational analysis using gene prediction method: BestRefSeq,Gnomon.	0.107	0.108	1.618	1.533	0	0	0	0	0	0	0	0	0	0	0	0	10	0	8	5	0	10	22	18	21
Acer3	1.651	0.251	1.843	1.764	0.152264	0.142479	1.04459	0.935734	Z-002161	Acer3	gene		D:\assemblies\Rattus_norvegicus-Rnor_6.0-dbSNP149\Rattus_norvegicus-Rnor_6.0-dbSNP149.genometemplate\sequences\NC_005100_chr1.gbk#0	282763074	NC_005100.4	-	102635	163263621..163160987	499210, 1561254		Acer3			Derived by automated computational analysis using gene prediction method: Gnomon.	1.651	0.251	1.843	1.764	3	0	6	13	0	0	5	4	8	5	4	6	16	8	13	16	0	29	37	19	16
Ache	0.748	2.174	0.871	0.913	2.90836	2.38128	0.954384	0.818772	Z-022360	Ache	gene		D:\assemblies\Rattus_norvegicus-Rnor_6.0-dbSNP149\Rattus_norvegicus-Rnor_6.0-dbSNP149.genometemplate\sequences\NC_005111_chr12.gbk#0	52716770	NC_005111.4	-	4695	22477052..22472358	83817, 69313		Ache			acetylcholinesterase, Derived by automated computational analysis using gene prediction method: BestRefSeq.	0.748	2.174	0.871	0.913	12	25	8	22	33	31	23	30	21	14	37	9	12	25	8	22	33	31	23	30	21
Acin1	8.116	13.824	18.899	10.468	1.70328	1.32068	1.80546	0.775375	Z-025335	Acin1	gene		D:\assemblies\Rattus_norvegicus-Rnor_6.0-dbSNP149\Rattus_norvegicus-Rnor_6.0-dbSNP149.genometemplate\sequences\NC_005114_chr15.gbk#0	111246239	NC_005114.4	-	44888	33333256..33288369	305884, 1311945		Acin1			apoptotic chromatin condensation inducer 1; Derived by automated computational analysis using gene prediction method: BestRefSeq,Gnomon.	8.116	13.824	18.899	10.468	6	2	3	5	0	2	6	6	2	0	0	4	371	302	261	476	156	383	1570	923	446
Ackr1	5.8	6.695	5.673	7.264	1.15426	0.92176	0.781009	0.798574	Z-023523	Ackr1	gene		D:\assemblies\Rattus_norvegicus-Rnor_6.0-dbSNP149\Rattus_norvegicus-Rnor_6.0-dbSNP149.genometemplate\sequences\NC_005112_chr13.gbk#0	114033958	NC_005112.4	-	1566	91828875..91827310	689105, 1596198		Ackr1			Derived by automated computational analysis using gene prediction method: Gnomon.	5.8	6.695	5.673	7.264	89	35	56	57	46	39	108	120	48	79	69	67	89	35	56	57	46	39	108	120	48
Ackr2	0.001	0.005	0.166	0.001	5.1726	5.1726	175.632	1	Z-017565	Ackr2	gene		D:\assemblies\Rattus_norvegicus-Rnor_6.0-dbSNP149\Rattus_norvegicus-Rnor_6.0-dbSNP149.genometemplate\sequences\NC_005107_chr8.gbk#0	133307652	NC_005107.4	+	17046	130526521..130543566	140473, 620323		Ackr2	Ccbp2, D6		atypical chemokine receptor 2; Derived by automated computational analysis using gene prediction method: BestRefSeq,Gnomon.	0.001	0.005	0.166	0.001	0	0	0	0	0	0	0	0	0	0	0	0	0	0	0	1	0	0	4	3	2
Ackr3	0.708	0.014	0.516	0.04	0.0193924	0.340149	12.7702	17.5404	Z-018578	Ackr3	gene		D:\assemblies\Rattus_norvegicus-Rnor_6.0-dbSNP149\Rattus_norvegicus-Rnor_6.0-dbSNP149.genometemplate\sequences\NC_005108_chr9.gbk#0	122095297	NC_005108.4	+	11575	97355881..97367455	84348, 620601		Ackr3	Cmkor1, Cxcr7, Rdc1		atypical chemokine receptor 3; Derived by automated computational analysis using gene prediction method: BestRefSeq,Gnomon.	0.708	0.014	0.516	0.04	0	0	0	0	0	0	0	0	0	0	0	0	4	8	13	21	0	0	17	9	4
Ackr4	1.485	3.619	1.546	1.455	2.43719	2.48712	1.06213	1.02049	Z-017227	Ackr4	gene		D:\assemblies\Rattus_norvegicus-Rnor_6.0-dbSNP149\Rattus_norvegicus-Rnor_6.0-dbSNP149.genometemplate\sequences\NC_005107_chr8.gbk#0	133307652	NC_005107.4	-	7831	112651668..112643838	685243, 1596453		Ackr4			Derived by automated computational analysis using gene prediction method: Gnomon.	1.485	3.619	1.546	1.455	0	0	0	0	0	0	0	0	0	0	0	0	17	7	35	25	33	28	20	41	22
Acly	5.667	9.557	4.318	7.803	1.68656	1.22483	0.553328	0.726228	Z-020527	Acly	gene		D:\assemblies\Rattus_norvegicus-Rnor_6.0-dbSNP149\Rattus_norvegicus-Rnor_6.0-dbSNP149.genometemplate\sequences\NC_005109_chr10.gbk#0	112626471	NC_005109.4	-	50598	88442845..88392248	24159, 2018		Acly	ACL, Clatp		ATP citrate lyase, Derived by automated computational analysis using gene prediction method: BestRefSeq.	5.667	9.557	4.318	7.803	7	9	3	8	0	16	10	13	3	9	17	19	234	159	159	276	161	243	265	270	140
Acmsd	0.001	0.001	0.001	0.001	1	1	1	1	Z-022958	Acmsd	gene		D:\assemblies\Rattus_norvegicus-Rnor_6.0-dbSNP149\Rattus_norvegicus-Rnor_6.0-dbSNP149.genometemplate\sequences\NC_005112_chr13.gbk#0	114033958	NC_005112.4	+	44046	44424689..44468734	171385, 620868		Acmsd			aminocarboxymuconate semialdehyde decarboxylase, Derived by automated computational analysis using gene prediction method: BestRefSeq.	0.001	0.001	0.001	0.001	0	0	0	0	0	0	0	0	0	0	0	0	0	0	0	0	0	0	0	0	0
Acnat1	0.001	0.001	0.001	0.004	1	0.22114	0.22114	0.22114	Z-011236	Acnat1	gene		D:\assemblies\Rattus_norvegicus-Rnor_6.0-dbSNP149\Rattus_norvegicus-Rnor_6.0-dbSNP149.genometemplate\sequences\NC_005104_chr5.gbk#0	173707219	NC_005104.4	-	7616	64718500..64710885	681043, 1584701		Acnat1			Derived by automated computational analysis using gene prediction method: Gnomon.	0.001	0.001	0.001	0.004	0	0	0	0	0	0	0	0	0	1	0	0	0	0	0	0	0	0	0	0	0
Acnat2	0.001	0.001	0.005	0.001	1	1	5.27643	1	Z-011235	Acnat2	gene		D:\assemblies\Rattus_norvegicus-Rnor_6.0-dbSNP149\Rattus_norvegicus-Rnor_6.0-dbSNP149.genometemplate\sequences\NC_005104_chr5.gbk#0	173707219	NC_005104.4	-	4253	64674250..64669998	313220, 1359532		Acnat2			acyl-coenzyme A amino acid N-acyltransferase 2, Derived by automated computational analysis using gene prediction method: BestRefSeq.	0.001	0.001	0.005	0.001	0	0	0	0	0	0	1	0	0	0	0	0	0	0	0	0	0	0	3	0	0
Aco1	3.729	5.857	0.965	4.541	1.57071	1.28968	0.212439	0.821085	Z-011074	Aco1	gene		D:\assemblies\Rattus_norvegicus-Rnor_6.0-dbSNP149\Rattus_norvegicus-Rnor_6.0-dbSNP149.genometemplate\sequences\NC_005104_chr5.gbk#0	173707219	NC_005104.4	+	56143	56425076..56481218	50655, 2019		Aco1	Acon1, AH, IRP1		aconitase 1, Derived by automated computational analysis using gene prediction method: BestRefSeq.	3.729	5.857	0.965	4.541	103	69	126	95	118	118	55	25	43	178	102	95	103	69	126	95	118	118	55	25	43
Aco2	12.04	17.731	9.885	11	1.47267	1.61191	0.898653	1.09455	Z-015426	Aco2	gene		D:\assemblies\Rattus_norvegicus-Rnor_6.0-dbSNP149\Rattus_norvegicus-Rnor_6.0-dbSNP149.genometemplate\sequences\NC_005106_chr7.gbk#0	145729302	NC_005106.4	+	43116	123102493..123145608	79250, 621360		Aco2			aconitase 2, Derived by automated computational analysis using gene prediction method: BestRefSeq.	12.04	17.731	9.885	11	310	262	250	418	182	325	479	442	203	364	192	237	311	262	250	418	182	326	479	442	203
Acot1	0.046	2.125	0.159	0.065	45.9733	32.6639	2.44995	0.710497	Z-013420	Acot1	gene		D:\assemblies\Rattus_norvegicus-Rnor_6.0-dbSNP149\Rattus_norvegicus-Rnor_6.0-dbSNP149.genometemplate\sequences\NC_005105_chr6.gbk#0	147991367	NC_005105.4	+	7995	107485088..107493082	50559, 70894		Acot1	Cte1		acyl-CoA thioesterase 1, Derived by automated computational analysis using gene prediction method: BestRefSeq.	0.046	2.125	0.159	0.065	0	6	0	7	2	5	0	2	3	9	0	0	2	9	0	18.875	19	18.5019	0.66667	7	6
Acot11	0.001	0.01	0.176	0.154	10.225	0.0628535	1.14733	0.00614704	Z-011636	Acot11	gene		D:\assemblies\Rattus_norvegicus-Rnor_6.0-dbSNP149\Rattus_norvegicus-Rnor_6.0-dbSNP149.genometemplate\sequences\NC_005104_chr5.gbk#0	173707219	NC_005104.4	-	48178	126395655..126347478	100363074, 2324815		Acot11	Thea		acyl-CoA thioesterase 11, Derived by automated computational analysis using gene prediction method: BestRefSeq.	0.001	0.01	0.176	0.154	0	0	0	12	0	0	6	9	2	10	2	1	0	0	0	12	0	0	6	9	2
Acot12	0.001	0.001	0.001	0.001	1	1	1	1	Z-004290	Acot12	gene		D:\assemblies\Rattus_norvegicus-Rnor_6.0-dbSNP149\Rattus_norvegicus-Rnor_6.0-dbSNP149.genometemplate\sequences\NC_005101_chr2.gbk#0	266435125	NC_005101.4	+	44601	20857056..20901656	170570, 619752		Acot12	Cach, rACH		acyl-CoA thioesterase 12; Derived by automated computational analysis using gene prediction method: BestRefSeq,Gnomon.	0.001	0.001	0.001	0.001	0	0	0	0	0	0	0	0	0	0	0	0	0	0	0	0	0	0	0	0	0
Acot13	1.578	3.803	10.699	1.989	2.40964	1.91227	5.37942	0.793592	Z-027379	Acot13	gene		D:\assemblies\Rattus_norvegicus-Rnor_6.0-dbSNP149\Rattus_norvegicus-Rnor_6.0-dbSNP149.genometemplate\sequences\NC_005116_chr17.gbk#0	90843779	NC_005116.4	+	12471	42241141..42253611	291135, 1306513		Acot13	Them2		acyl-CoA thioesterase 13, Derived by automated computational analysis using gene prediction method: BestRefSeq.	1.578	3.803	10.699	1.989	18	5	3	15	4	24	87	67	55	18	8	4	18	5	3	15	4	24	87	67	55
Acot2	1.582	3.968	0.772	1.222	2.5079	3.24712	0.631963	1.29476	Z-013419	Acot2	gene		D:\assemblies\Rattus_norvegicus-Rnor_6.0-dbSNP149\Rattus_norvegicus-Rnor_6.0-dbSNP149.genometemplate\sequences\NC_005105_chr6.gbk#0	147991367	NC_005105.4	+	7729	107460596..107468324	192272, 621055		Acot2	Mte1		acyl-CoA thioesterase 2; Derived by automated computational analysis using gene prediction method: BestRefSeq,Gnomon.	1.582	3.968	0.772	1.222	0	0	1	2	0	1	0	0	0	0	1	0	20	24	19	29.125	34	55.4981	18.3333	17	13
Acot3	0.542	1.962	2.524	1.364	3.61788	1.43852	1.85044	0.397614	Z-013423	Acot3	gene		D:\assemblies\Rattus_norvegicus-Rnor_6.0-dbSNP149\Rattus_norvegicus-Rnor_6.0-dbSNP149.genometemplate\sequences\NC_005105_chr6.gbk#0	147991367	NC_005105.4	+	5939	107531508..107537446	314304, 1564089		Acot3	RGD1564089		acyl-CoA thioesterase 3, Derived by automated computational analysis using gene prediction method: BestRefSeq.	0.542	1.962	2.524	1.364	6	4	13	20	16	16	78	53	29	27	14	14	6	4	13	22	16	16	78	53	29
Acot4	0.001	0.001	0.001	0.001	1	1	1	1	Z-013422	Acot4	gene		D:\assemblies\Rattus_norvegicus-Rnor_6.0-dbSNP149\Rattus_norvegicus-Rnor_6.0-dbSNP149.genometemplate\sequences\NC_005105_chr6.gbk#0	147991367	NC_005105.4	+	5285	107517668..107522952	681337, 1596753		Acot4			acyl-CoA thioesterase 4, Derived by automated computational analysis using gene prediction method: BestRefSeq.	0.001	0.001	0.001	0.001	0	0	0	0	0	0	0	0	0	0	0	0	0	0	0	0	0	0	0	0	0
Acot5	0.006	0.004	0.001	0.001	0.698174	4.67386	1	6.6944	Z-013424	Acot5	gene		D:\assemblies\Rattus_norvegicus-Rnor_6.0-dbSNP149\Rattus_norvegicus-Rnor_6.0-dbSNP149.genometemplate\sequences\NC_005105_chr6.gbk#0	147991367	NC_005105.4	+	6785	107550904..107557688	503049, 1565917		Acot5	RGD1565917		acyl-CoA thioesterase 5, Derived by automated computational analysis using gene prediction method: BestRefSeq.	0.006	0.004	0.001	0.001	0	0	2	0	0	1	0	0	0	0	0	0	0	0	3	0	0	1	0	0	0
Acot6	0.001	0.054	0.016	0.001	57.2071	57.2071	17.3265	1	Z-013425	Acot6	gene		D:\assemblies\Rattus_norvegicus-Rnor_6.0-dbSNP149\Rattus_norvegicus-Rnor_6.0-dbSNP149.genometemplate\sequences\NC_005105_chr6.gbk#0	147991367	NC_005105.4	+	9075	107581357..107590431	299193, 1309669		Acot6	RGD1309669		acyl-CoA thioesterase 6, Derived by automated computational analysis using gene prediction method: BestRefSeq.	0.001	0.054	0.016	0.001	0	0	0	0	7	2	1	2	0	0	0	0	0	0	0	0	7	2	1	2	0
Acot7	5.657	13.04	20.308	6.71	2.30497	1.94347	3.02667	0.843162	Z-012445	Acot7	gene		D:\assemblies\Rattus_norvegicus-Rnor_6.0-dbSNP149\Rattus_norvegicus-Rnor_6.0-dbSNP149.genometemplate\sequences\NC_005104_chr5.gbk#0	173707219	NC_005104.4	+	92634	169357582..169450215	26759, 628856		Acot7	Bach		acyl-CoA thioesterase 7; Derived by automated computational analysis using gene prediction method: BestRefSeq,Gnomon.	5.657	13.04	20.308	6.71	3	5	5	3	0	2	18	25	8	5	7	6	58	49	81	97	62	171	537	396	192
Acot8	1.225	5.206	4.468	1.696	4.24909	3.06953	2.63455	0.722397	Z-008532	Acot8	gene		D:\assemblies\Rattus_norvegicus-Rnor_6.0-dbSNP149\Rattus_norvegicus-Rnor_6.0-dbSNP149.genometemplate\sequences\NC_005102_chr3.gbk#0	177699992	NC_005102.4	-	11659	161272495..161260837	170588, 70368		Acot8	Pte1		acyl-CoA thioesterase 8, Derived by automated computational analysis using gene prediction method: BestRefSeq.	1.225	5.206	4.468	1.696	12	22	9	57	23	53	114	82	47	21	20	16	12	22	9	57	23	53	114	82	47
Acot9	3.687	9.045	12.406	5.999	2.45308	1.50776	2.06808	0.614641	Z-030620	Acot9	gene		D:\assemblies\Rattus_norvegicus-Rnor_6.0-dbSNP149\Rattus_norvegicus-Rnor_6.0-dbSNP149.genometemplate\sequences\NC_005120_chrX.gbk#0	159970021	NC_005120.4	-	49132	43592200..43543069	302640, 1359188		Acot9	Acate2		acyl-CoA thioesterase 9, Derived by automated computational analysis using gene prediction method: BestRefSeq.	3.687	9.045	12.406	5.999	61	35	49	96	73	84	327	267	174	125	63	61	61	35	49	96	73	84	327	267	174
Acox1	2.337	4.335	1.858	2.895	1.85534	1.49759	0.641933	0.807177	Z-020865	Acox1	gene		D:\assemblies\Rattus_norvegicus-Rnor_6.0-dbSNP149\Rattus_norvegicus-Rnor_6.0-dbSNP149.genometemplate\sequences\NC_005109_chr10.gbk#0	112626471	NC_005109.4	-	23470	104748003..104724534	50681, 619757		Acox1	RATACOA1		acyl-CoA oxidase 1, Derived by automated computational analysis using gene prediction method: BestRefSeq.	2.337	4.335	1.858	2.895	33	37	62	82	32	68	62	46	53	70	57	40	33	37	74.1502	84	32	82	64.959	48.035	55.6381
Acox2	0.001	0.155	0.004	0.001	163.99	163.99	3.88197	1	Z-024964	Acox2	gene		D:\assemblies\Rattus_norvegicus-Rnor_6.0-dbSNP149\Rattus_norvegicus-Rnor_6.0-dbSNP149.genometemplate\sequences\NC_005114_chr15.gbk#0	111246239	NC_005114.4	+	32169	18449304..18481472	252898, 628684		Acox2	THCCox		acyl-CoA oxidase 2; Derived by automated computational analysis using gene prediction method: BestRefSeq,Gnomon.	0.001	0.155	0.004	0.001	0	0	0	0	0	0	0	0	0	0	0	0	0	0	0	4	1	3	2	0	0
Acox3	1.905	2.847	0.798	2.054	1.49419	1.38613	0.388319	0.927682	Z-024470	Acox3	gene		D:\assemblies\Rattus_norvegicus-Rnor_6.0-dbSNP149\Rattus_norvegicus-Rnor_6.0-dbSNP149.genometemplate\sequences\NC_005113_chr14.gbk#0	115493446	NC_005113.4	-	44914	80358115..80313202	83522, 69245		Acox3			acyl-CoA oxidase 3, pristanoyl; Derived by automated computational analysis using gene prediction method: BestRefSeq,Gnomon.	1.905	2.847	0.798	2.054	0	0	0	0	0	0	0	0	0	0	0	0	32	32	57	37	34	59	34	30	16
Acoxl	0.001	0.001	0.087	0.001	1	1	92.3575	1	Z-007949	Acoxl	gene		D:\assemblies\Rattus_norvegicus-Rnor_6.0-dbSNP149\Rattus_norvegicus-Rnor_6.0-dbSNP149.genometemplate\sequences\NC_005102_chr3.gbk#0	177699992	NC_005102.4	+	310499	120414311..120724809	296138, 1306814		Acoxl			acyl-CoA oxidase-like; Derived by automated computational analysis using gene prediction method: BestRefSeq,Gnomon.	0.001	0.001	0.087	0.001	0	0	0	0	0	0	0	0	0	0	0	0	0	0	0	0	0	0	2	4	2
Acp1	17.957	47.69	5.416	30.289	2.65584	1.57452	0.178824	0.592853	Z-012996	Acp1	gene		D:\assemblies\Rattus_norvegicus-Rnor_6.0-dbSNP149\Rattus_norvegicus-Rnor_6.0-dbSNP149.genometemplate\sequences\NC_005105_chr6.gbk#0	147991367	NC_005105.4	-	15651	49851714..49836064	24161, 2020		Acp1			acid phosphatase 1, soluble; Derived by automated computational analysis using gene prediction method: BestRefSeq.	17.957	47.69	5.416	30.289	78	29	26	132	38	115	39	8	8	116	58	57	162	70	49.5	235	87.3333	197	75	28	28
Acp2	3.866	5.546	2.436	4.26	1.4344	1.30193	0.571948	0.907649	Z-007514	Acp2	gene		D:\assemblies\Rattus_norvegicus-Rnor_6.0-dbSNP149\Rattus_norvegicus-Rnor_6.0-dbSNP149.genometemplate\sequences\NC_005102_chr3.gbk#0	177699992	NC_005102.4	+	10020	80020346..80030365	24162, 2021		Acp2	LAP		acid phosphatase 2, lysosomal; Derived by automated computational analysis using gene prediction method: BestRefSeq,Gnomon.	3.866	5.546	2.436	4.26	1	1	0	8	0	4	1	0	0	0	2	1	51	32	81	54	34	81	54	64	35
Acp5	41.536	23.711	35.169	16.994	0.570865	1.39525	2.06948	2.44411	Z-016142	Acp5	gene		D:\assemblies\Rattus_norvegicus-Rnor_6.0-dbSNP149\Rattus_norvegicus-Rnor_6.0-dbSNP149.genometemplate\sequences\NC_005107_chr8.gbk#0	133307652	NC_005107.4	-	6335	23149067..23142733	25732, 2022		Acp5	Trap, TTRRAP		acid phosphatase 5, tartrate resistant; Derived by automated computational analysis using gene prediction method: BestRefSeq,Gnomon.	41.536	23.711	35.169	16.994	0	0	0	0	0	0	0	0	0	0	0	0	243	516	508	123	238	154	871	618	273
Acp6	1.812	4.809	26.247	2.056	2.6545	2.33845	12.7634	0.880939	Z-005710	Acp6	gene		D:\assemblies\Rattus_norvegicus-Rnor_6.0-dbSNP149\Rattus_norvegicus-Rnor_6.0-dbSNP149.genometemplate\sequences\NC_005101_chr2.gbk#0	266435125	NC_005101.4	+	21617	199284177..199305793	295305, 1306336		Acp6			acid phosphatase 6, lysophosphatidic; Derived by automated computational analysis using gene prediction method: BestRefSeq.	1.812	4.809	26.247	2.056	34	19	16	56	28	47	621	415	465	31	20	26	34	19	16	56	28	47	621	415	465
Acp7	0.001	0.001	0.157	0.001	1	1	165.631	1	Z-001207	Acp7	gene		D:\assemblies\Rattus_norvegicus-Rnor_6.0-dbSNP149\Rattus_norvegicus-Rnor_6.0-dbSNP149.genometemplate\sequences\NC_005100_chr1.gbk#0	282763074	NC_005100.4	+	21067	85141383..85162449	687403, 1585399		Acp7			Derived by automated computational analysis using gene prediction method: Gnomon.	0.001	0.001	0.157	0.001	0	0	0	0	0	0	4	2	4	0	0	0	0	0	0	0	0	0	4	2	4
Acpp	0.08	0.008	0.203	0.041	0.0997407	0.196286	4.98568	1.96797	Z-017230	Acpp	gene		D:\assemblies\Rattus_norvegicus-Rnor_6.0-dbSNP149\Rattus_norvegicus-Rnor_6.0-dbSNP149.genometemplate\sequences\NC_005107_chr8.gbk#0	133307652	NC_005107.4	-	45489	112884062..112838574	56780, 2023		Acpp	5'-NT, Acpp11, FRAP, pap, Ppal, RNACPP11		acid phosphatase, prostate; Derived by automated computational analysis using gene prediction method: BestRefSeq,Gnomon.	0.08	0.008	0.203	0.041	0	0	0	0	0	0	1	0	0	0	0	0	0	4	14	0	4	0	5	4	2
Acpt	0.082	0.081	8.264	0.569	0.981553	0.141542	14.512	0.144202	Z-001552	Acpt	gene		D:\assemblies\Rattus_norvegicus-Rnor_6.0-dbSNP149\Rattus_norvegicus-Rnor_6.0-dbSNP149.genometemplate\sequences\NC_005100_chr1.gbk#0	282763074	NC_005100.4	-	8226	100234536..100226311	308569, 1308270		Acpt			acid phosphatase, testicular; Derived by automated computational analysis using gene prediction method: BestRefSeq,Gnomon.	0.082	0.081	8.264	0.569	0	0	0	1	0	0	2	7	0	0	0	0	9	0	10	6	0	11	211	208	99
Acr	0.004	0.001	0.15	0.001	0.224147	1	158.646	4.46135	Z-015571	Acr	gene		D:\assemblies\Rattus_norvegicus-Rnor_6.0-dbSNP149\Rattus_norvegicus-Rnor_6.0-dbSNP149.genometemplate\sequences\NC_005106_chr7.gbk#0	145729302	NC_005106.4	+	7037	130541320..130548356	24163, 2024		Acr	Acro		acrosin; Derived by automated computational analysis using gene prediction method: BestRefSeq,Gnomon.	0.004	0.001	0.15	0.001	0	0	0	0	0	0	0	0	0	0	0	0	0	1	0	0	0	0	10	1	2
Acrbp	0.219	0.01	7.175	0.004	0.0444304	2.48343	1827.95	55.8948	Z-010363	Acrbp	gene		D:\assemblies\Rattus_norvegicus-Rnor_6.0-dbSNP149\Rattus_norvegicus-Rnor_6.0-dbSNP149.genometemplate\sequences\NC_005103_chr4.gbk#0	184226339	NC_005103.4	+	13056	157563990..157577045	500316, 1564880		Acrbp			acrosin binding protein; Derived by automated computational analysis using gene prediction method: BestRefSeq,Gnomon.	0.219	0.01	7.175	0.004	2	1	2	4	0	0	60	48	25	1	0	0	2	3	4	8	0	0	208	149	75
Acrv1	0.001	0.001	0.001	0.001	1	1	1	1	Z-016269	Acrv1	gene		D:\assemblies\Rattus_norvegicus-Rnor_6.0-dbSNP149\Rattus_norvegicus-Rnor_6.0-dbSNP149.genometemplate\sequences\NC_005107_chr8.gbk#0	133307652	NC_005107.4	+	5578	39164991..39170568	60353, 620153		Acrv1	Sp10		acrosomal vesicle protein 1, Derived by automated computational analysis using gene prediction method: BestRefSeq.	0.001	0.001	0.001	0.001	0	0	0	0	0	0	0	0	0	0	0	0	0	0	0	0	0	0	0	0	0
Acsbg1	0.054	0.006	0.014	0.029	0.115004	0.210397	0.483296	1.82948	Z-016665	Acsbg1	gene		D:\assemblies\Rattus_norvegicus-Rnor_6.0-dbSNP149\Rattus_norvegicus-Rnor_6.0-dbSNP149.genometemplate\sequences\NC_005107_chr8.gbk#0	133307652	NC_005107.4	-	56023	59240133..59184111	171410, 708557		Acsbg1	Grlacs, Lpd		acyl-CoA synthetase bubblegum family member 1; Derived by automated computational analysis using gene prediction method: BestRefSeq,Gnomon.	0.054	0.006	0.014	0.029	0	0	1	0	0	0	0	0	0	0	0	0	6	0	12	4	0	0	0	3	1
Acsbg2	0.001	0.001	0.022	0.004	1	0.24659	5.69026	0.24659	Z-017705	Acsbg2	gene		D:\assemblies\Rattus_norvegicus-Rnor_6.0-dbSNP149\Rattus_norvegicus-Rnor_6.0-dbSNP149.genometemplate\sequences\NC_005108_chr9.gbk#0	122095297	NC_005108.4	+	31234	10172317..10203550	301120, 1588580		Acsbg2			acyl-CoA synthetase bubblegum family member 2; Derived by automated computational analysis using gene prediction method: BestRefSeq,Gnomon.	0.001	0.001	0.022	0.004	0	0	0	0	0	0	5	0	0	0	2	0	0	0	0	0	0	0	5	4	0
Acsf2	2.898	4.125	1.141	4.585	1.42358	0.899615	0.248767	0.631938	Z-020286	Acsf2	gene		D:\assemblies\Rattus_norvegicus-Rnor_6.0-dbSNP149\Rattus_norvegicus-Rnor_6.0-dbSNP149.genometemplate\sequences\NC_005109_chr10.gbk#0	112626471	NC_005109.4	-	42053	82326771..82284719	619561, 1562656		Acsf2			acyl-CoA synthetase family member 2, Derived by automated computational analysis using gene prediction method: BestRefSeq.	2.898	4.125	1.141	4.585	81	43	40	112	18	76	48	27	25	101	47	124	81	43	40	112	18	76	48	27	25
Acsf3	1.811	2.883	1.554	1.688	1.5922	1.70814	0.920668	1.07282	Z-029326	Acsf3	gene		D:\assemblies\Rattus_norvegicus-Rnor_6.0-dbSNP149\Rattus_norvegicus-Rnor_6.0-dbSNP149.genometemplate\sequences\NC_005118_chr19.gbk#0	62275575	NC_005118.4	+	40512	55594801..55635312	498962, 1586037		Acsf3			Derived by automated computational analysis using gene prediction method: Gnomon.	1.811	2.883	1.554	1.688	14	10	26	27	22	7	8	7	6	21	3	6	35	23	36	49	26	35	57	49	25
Acsl1	5.133	9.246	0.913	5.953	1.80106	1.55315	0.153318	0.862353	Z-026447	Acsl1	gene		D:\assemblies\Rattus_norvegicus-Rnor_6.0-dbSNP149\Rattus_norvegicus-Rnor_6.0-dbSNP149.genometemplate\sequences\NC_005115_chr16.gbk#0	90668790	NC_005115.4	-	66443	49003898..48937456	25288, 2015		Acsl1	Acas, ACS, COAA, Facl2		acyl-CoA synthetase long-chain family member 1; Derived by automated computational analysis using gene prediction method: BestRefSeq,Gnomon.	5.133	9.246	0.913	5.953	0	0	0	0	0	0	0	0	0	0	0	0	83	107	128	219	68	170	54	41	11
Acsl3	0.776	2.356	1.313	0.738	3.03595	3.19187	1.77852	1.05136	Z-018439	Acsl3	gene		D:\assemblies\Rattus_norvegicus-Rnor_6.0-dbSNP149\Rattus_norvegicus-Rnor_6.0-dbSNP149.genometemplate\sequences\NC_005108_chr9.gbk#0	122095297	NC_005108.4	+	23965	84569601..84593565	114024, 70552		Acsl3	Acs3, Facl3		acyl-CoA synthetase long-chain family member 3, Derived by automated computational analysis using gene prediction method: BestRefSeq.	0.776	2.356	1.313	0.738	15	13	22	26	110	16	42	65	29	41	8	12	15	13	22	26	110	16	42	65	29
Acsl4	1.945	1.228	0.688	1.338	0.631214	0.917537	0.514136	1.45361	Z-031058	Acsl4	gene		D:\assemblies\Rattus_norvegicus-Rnor_6.0-dbSNP149\Rattus_norvegicus-Rnor_6.0-dbSNP149.genometemplate\sequences\NC_005120_chrX.gbk#0	159970021	NC_005120.4	-	63778	113660024..113596247	113976, 69401		Acsl4	Acs4, Facl4		acyl-CoA synthetase long-chain family member 4; Derived by automated computational analysis using gene prediction method: BestRefSeq,Gnomon.	1.945	1.228	0.688	1.338	2	1	4	0	0	0	0	0	0	2	1	2	50	31	42	62	4	22	25	24	16
Acsl5	7.691	16.314	14.678	9.357	2.12104	1.74348	1.56862	0.821993	Z-004117	Acsl5	gene		D:\assemblies\Rattus_norvegicus-Rnor_6.0-dbSNP149\Rattus_norvegicus-Rnor_6.0-dbSNP149.genometemplate\sequences\NC_005100_chr1.gbk#0	282763074	NC_005100.4	+	49310	276240703..276290012	94340, 69402		Acsl5	Acs5, Facl5		acyl-CoA synthetase long-chain family member 5; Derived by automated computational analysis using gene prediction method: BestRefSeq,Gnomon.	7.691	16.314	14.678	9.357	2	0	0	2	0	1	2	2	2	1	2	1	220	179	95	319	143	293	630	518	293
Acsl6	0.001	0.006	0.02	0.001	6.14519	6.14519	21.6427	1	Z-019428	Acsl6	gene		D:\assemblies\Rattus_norvegicus-Rnor_6.0-dbSNP149\Rattus_norvegicus-Rnor_6.0-dbSNP149.genometemplate\sequences\NC_005109_chr10.gbk#0	112626471	NC_005109.4	+	62822	39654771..39717592	117243, 69403		Acsl6	Facl6, Lacsl		acyl-CoA synthetase long-chain family member 6; Derived by automated computational analysis using gene prediction method: BestRefSeq,Gnomon.	0.001	0.006	0.02	0.001	0	0	0	0	0	0	0	0	0	0	0	0	0	0	0	0	0	4	5	0	2
Acsm1	0.001	0.001	0.001	0.001	1	1	1	1	Z-002657	Acsm1	gene		D:\assemblies\Rattus_norvegicus-Rnor_6.0-dbSNP149\Rattus_norvegicus-Rnor_6.0-dbSNP149.genometemplate\sequences\NC_005100_chr1.gbk#0	282763074	NC_005100.4	+	35904	189359374..189395277	361638, 1306813		Acsm1	Bucs1		acyl-CoA synthetase medium-chain family member 1; Derived by automated computational analysis using gene prediction method: BestRefSeq,Gnomon.	0.001	0.001	0.001	0.001	0	0	0	0	0	0	0	0	0	0	0	0	0	0	0	0	0	0	0	0	0
Acsm2a	0.001	0.001	0.001	0.001	1	1	1	1	Z-002655	Acsm2a	gene		D:\assemblies\Rattus_norvegicus-Rnor_6.0-dbSNP149\Rattus_norvegicus-Rnor_6.0-dbSNP149.genometemplate\sequences\NC_005100_chr1.gbk#0	282763074	NC_005100.4	+	39051	189289957..189329007	246263, 708383		Acsm2a	Acsm2, KS		acyl-CoA synthetase medium-chain family member 2A, Derived by automated computational analysis using gene prediction method: BestRefSeq.	0.001	0.001	0.001	0.001	0	0	0	0	0	0	0	0	0	0	0	0	0	0	0	0	0	0	0	0	0
Acsm3	0.004	0.353	0.209	0.006	94.9867	61.1959	36.2231	0.644258	Z-002662	Acsm3	gene		D:\assemblies\Rattus_norvegicus-Rnor_6.0-dbSNP149\Rattus_norvegicus-Rnor_6.0-dbSNP149.genometemplate\sequences\NC_005100_chr1.gbk#0	282763074	NC_005100.4	+	26730	189514504..189541233	24763, 62086		Acsm3	Sa, Sah		acyl-CoA synthetase medium-chain family member 3; Derived by automated computational analysis using gene prediction method: BestRefSeq,Gnomon.	0.004	0.353	0.209	0.006	0	0	0	0	0	0	0	0	0	0	0	0	0	1	0	3	9	3	6	4	7
Acsm4	0.001	0.005	0.001	0.001	5.29336	5.29336	1	1	Z-002659	Acsm4	gene		D:\assemblies\Rattus_norvegicus-Rnor_6.0-dbSNP149\Rattus_norvegicus-Rnor_6.0-dbSNP149.genometemplate\sequences\NC_005100_chr1.gbk#0	282763074	NC_005100.4	+	26196	189432604..189458799	353317, 727928		Acsm4	Omacs		acyl-CoA synthetase medium-chain family member 4; Derived by automated computational analysis using gene prediction method: BestRefSeq,Gnomon.	0.001	0.005	0.001	0.001	0	0	0	0	0	0	0	0	0	0	0	0	0	0	0	0	0	2	0	0	0
Acsm5	0.001	0.039	0.001	0.005	40.8416	7.9845	0.195499	0.195499	Z-002654	Acsm5	gene		D:\assemblies\Rattus_norvegicus-Rnor_6.0-dbSNP149\Rattus_norvegicus-Rnor_6.0-dbSNP149.genometemplate\sequences\NC_005100_chr1.gbk#0	282763074	NC_005100.4	+	29468	189240955..189270422	361637, 1309578		Acsm5	Aa2-174, Cc1-38, RGD1309578		acyl-CoA synthetase medium-chain family member 5; Derived by automated computational analysis using gene prediction method: BestRefSeq,Gnomon.	0.001	0.039	0.001	0.005	0	0	0	0	0	0	0	0	0	0	0	0	0	0	0	1	0	10	0	0	0
Acss1	1.684	3.96	1.716	2.517	2.35141	1.57337	0.681692	0.669118	Z-008206	Acss1	gene		D:\assemblies\Rattus_norvegicus-Rnor_6.0-dbSNP149\Rattus_norvegicus-Rnor_6.0-dbSNP149.genometemplate\sequences\NC_005102_chr3.gbk#0	177699992	NC_005102.4	-	49948	146470293..146420346	296259, 1306246		Acss1	Acas2l		acyl-CoA synthetase short-chain family member 1; Derived by automated computational analysis using gene prediction method: BestRefSeq,Gnomon.	1.684	3.96	1.716	2.517	14	3	2	9	0	10	6	3	2	10	13	4	63	37	16	94	42	43	67	66	34
Acss2	0.691	2.871	2.749	1.898	4.15358	1.51276	1.44881	0.364207	Z-008331	Acss2	gene		D:\assemblies\Rattus_norvegicus-Rnor_6.0-dbSNP149\Rattus_norvegicus-Rnor_6.0-dbSNP149.genometemplate\sequences\NC_005102_chr3.gbk#0	177699992	NC_005102.4	+	42932	151032925..151075856	311569, 1305489		Acss2	Acas2		acyl-CoA synthetase short-chain family member 2; Derived by automated computational analysis using gene prediction method: BestRefSeq,Gnomon.	0.691	2.871	2.749	1.898	4	0	0	2	0	5	2	0	7	4	0	2	19	15	10	43	26	69	101	110	61
Acss3	1.815	1.657	0.137	1.591	0.912799	1.0414	0.0862784	1.14089	Z-014703	Acss3	gene		D:\assemblies\Rattus_norvegicus-Rnor_6.0-dbSNP149\Rattus_norvegicus-Rnor_6.0-dbSNP149.genometemplate\sequences\NC_005106_chr7.gbk#0	145729302	NC_005106.4	-	203932	49250953..49047022	314800, 1307051		Acss3	RGD1307051		acyl-CoA synthetase short-chain family member 3; Derived by automated computational analysis using gene prediction method: BestRefSeq,Gnomon.	1.815	1.657	0.137	1.591	0	0	0	0	0	0	0	0	0	0	0	0	32	32	29	20	12	37	4	6	2
Acta1	3.666	3.626	0.005	0.185	0.989183	19.6242	0.0279308	19.8388	Z-029363	Acta1	gene		D:\assemblies\Rattus_norvegicus-Rnor_6.0-dbSNP149\Rattus_norvegicus-Rnor_6.0-dbSNP149.genometemplate\sequences\NC_005118_chr19.gbk#0	62275575	NC_005118.4	-	3013	56677084..56674072	29437, 2025		Acta1			actin, alpha 1, skeletal muscle; Derived by automated computational analysis using gene prediction method: BestRefSeq.	3.666	3.626	0.005	0.185	21	8	388	74	5	65	3	0	0	26	0	30	21	8	388	74	5	65	3	0	0
Acta2	8.834	10.842	12.963	15.614	1.22734	0.694395	0.830204	0.565773	Z-003821	Acta2	gene		D:\assemblies\Rattus_norvegicus-Rnor_6.0-dbSNP149\Rattus_norvegicus-Rnor_6.0-dbSNP149.genometemplate\sequences\NC_005100_chr1.gbk#0	282763074	NC_005100.4	-	12781	252550394..252537614	81633, 621676		Acta2			actin, alpha 2, smooth muscle, aorta; Derived by automated computational analysis using gene prediction method: BestRefSeq.	8.834	10.842	12.963	15.614	70	44	292	39	98	158	461	128	185	379	78	176	71	44	292	41	98	160	464	128	185
Actb	732.029	1504.35	1063.91	899.661	2.05504	1.67213	1.18257	0.813672	Z-022176	Actb	gene		D:\assemblies\Rattus_norvegicus-Rnor_6.0-dbSNP149\Rattus_norvegicus-Rnor_6.0-dbSNP149.genometemplate\sequences\NC_005111_chr12.gbk#0	52716770	NC_005111.4	+	2971	13715843..13718813	81822, 628837		Actb	Actx		actin, beta; Derived by automated computational analysis using gene prediction method: BestRefSeq.	732.029	1504.35	1063.91	899.661	10524	6798	7139	14258	7591	15607	29110	21422	9584	12955	8295	9407	10525	6798	7140	14260	7593	15609	29114	21425	9585
Actbl2	0.001	0.001	0.001	0.001	1	1	1	1	Z-004488	Actbl2	gene		D:\assemblies\Rattus_norvegicus-Rnor_6.0-dbSNP149\Rattus_norvegicus-Rnor_6.0-dbSNP149.genometemplate\sequences\NC_005101_chr2.gbk#0	266435125	NC_005101.4	+	2748	42829413..42832160	294732, 1309504		Actbl2	RGD1309504		actin, beta-like 2; Derived by automated computational analysis using gene prediction method: BestRefSeq.	0.001	0.001	0.001	0.001	0	0	0	0	0	0	0	0	0	0	0	0	0	0	0	0	0	0	0	0	0
Actc1	0.001	0.001	0.005	0.001	1	1	5.24384	1	Z-007729	Actc1	gene		D:\assemblies\Rattus_norvegicus-Rnor_6.0-dbSNP149\Rattus_norvegicus-Rnor_6.0-dbSNP149.genometemplate\sequences\NC_005102_chr3.gbk#0	177699992	NC_005102.4	-	5537	105512939..105507403	29275, 2026		Actc1			actin, alpha, cardiac muscle 1; Derived by automated computational analysis using gene prediction method: BestRefSeq.	0.001	0.001	0.005	0.001	0	0	0	0	0	0	0	0	2	0	0	0	0	0	0	0	0	0	0	0	2
Actg1	59.463	131.234	24.156	67.626	2.20697	1.9406	0.357198	0.879304	Z-020989	Actg1	gene		D:\assemblies\Rattus_norvegicus-Rnor_6.0-dbSNP149\Rattus_norvegicus-Rnor_6.0-dbSNP149.genometemplate\sequences\NC_005109_chr10.gbk#0	112626471	NC_005109.4	-	2860	109521288..109518429	287876, 1304556		Actg1	Actg		actin, gamma 1; Derived by automated computational analysis using gene prediction method: BestRefSeq,Gnomon.	59.463	131.234	24.156	67.626	0	0	0	0	0	0	0	0	0	0	0	0	819.833	557.167	489.833	1029.17	652.083	1327.25	511.5	378.417	269.917
Actg2	0.061	0.083	0.442	0.409	1.35911	0.202529	1.07968	0.149016	Z-009892	Actg2	gene		D:\assemblies\Rattus_norvegicus-Rnor_6.0-dbSNP149\Rattus_norvegicus-Rnor_6.0-dbSNP149.genometemplate\sequences\NC_005103_chr4.gbk#0	184226339	NC_005103.4	-	24587	115239746..115215160	25365, 2027		Actg2	ACTGE, SMGA		actin, gamma 2, smooth muscle, enteric; Derived by automated computational analysis using gene prediction method: BestRefSeq,Gnomon.	0.061	0.083	0.442	0.409	0	0	0	0	0	0	0	0	0	0	0	0	2	0	14	6	0	7	16	9	3
Actl10	0.001	0.001	0.132	0.008	1	0.11901	16.5692	0.11901	Z-008310	Actl10	gene		D:\assemblies\Rattus_norvegicus-Rnor_6.0-dbSNP149\Rattus_norvegicus-Rnor_6.0-dbSNP149.genometemplate\sequences\NC_005102_chr3.gbk#0	177699992	NC_005102.4	+	2785	150054085..150056869	100911682, 6491130		Actl10			Derived by automated computational analysis using gene prediction method: Gnomon.	0.001	0.001	0.132	0.008	0	0	0	0	0	0	2	2	2	0	6	0	0	0	0	0	0	0	2	2	2
Actl11	0.001	0.025	0.011	0.001	26.8344	26.8344	11.8498	1	Z-017308	Actl11	gene		D:\assemblies\Rattus_norvegicus-Rnor_6.0-dbSNP149\Rattus_norvegicus-Rnor_6.0-dbSNP149.genometemplate\sequences\NC_005107_chr8.gbk#0	133307652	NC_005107.4	+	3690	116708027..116711716	316000, 1310036		Actl11	RGD1310036, Tact3		actin-like 11, Derived by automated computational analysis using gene prediction method: BestRefSeq.	0.001	0.025	0.011	0.001	0	0	0	0	6	2	0	2	2	0	0	0	0	0	0	0	6	2	0	2	2
Actl6a	5.831	10.775	11.053	7.411	1.84784	1.45394	1.4914	0.786834	Z-004924	Actl6a	gene		D:\assemblies\Rattus_norvegicus-Rnor_6.0-dbSNP149\Rattus_norvegicus-Rnor_6.0-dbSNP149.genometemplate\sequences\NC_005101_chr2.gbk#0	266435125	NC_005101.4	+	16095	119112776..119128870	361925, 1307747		Actl6a	RGD1307747		actin-like 6A; Derived by automated computational analysis using gene prediction method: BestRefSeq,Gnomon.	5.831	10.775	11.053	7.411	11	9	3	21	7	13	7	6	8	29	23	14	88	77	57	154	52	116	321	228	137
Actl6b	0.006	0.006	0.001	0.004	1.00011	1.37534	0.236077	1.37519	Z-022348	Actl6b	gene		D:\assemblies\Rattus_norvegicus-Rnor_6.0-dbSNP149\Rattus_norvegicus-Rnor_6.0-dbSNP149.genometemplate\sequences\NC_005111_chr12.gbk#0	52716770	NC_005111.4	-	16513	22211107..22194595	288563, 1307763		Actl6b	Actl6		actin-like 6B; Derived by automated computational analysis using gene prediction method: BestRefSeq,Gnomon.	0.006	0.006	0.001	0.004	0	0	1	0	0	0	0	0	0	0	0	0	0	0	2	0	0	2	0	0	0
Actl7a	0.005	0.067	0.005	0.008	13.3932	8.74302	0.61663	0.652797	Z-011293	Actl7a	gene		D:\assemblies\Rattus_norvegicus-Rnor_6.0-dbSNP149\Rattus_norvegicus-Rnor_6.0-dbSNP149.genometemplate\sequences\NC_005104_chr5.gbk#0	173707219	NC_005104.4	+	3431	73494582..73498012	298017, 1304697		Actl7a	Arp7a, T-actin 2, Tact2		actin-like 7a; Derived by automated computational analysis using gene prediction method: BestRefSeq,Gnomon.	0.005	0.067	0.005	0.008	0	0	0	0	0	0	0	0	0	0	0	0	2	0	0	6	0	5	0	0	2
Actl7b	0.005	0.064	0.266	0.047	12.6571	1.35766	5.61792	0.107265	Z-011292	Actl7b	gene		D:\assemblies\Rattus_norvegicus-Rnor_6.0-dbSNP149\Rattus_norvegicus-Rnor_6.0-dbSNP149.genometemplate\sequences\NC_005104_chr5.gbk#0	173707219	NC_005104.4	-	1389	73494030..73492642	313183, 1305655		Actl7b			actin-like 7b, Derived by automated computational analysis using gene prediction method: BestRefSeq.	0.005	0.064	0.266	0.047	2	0	0	6	0	4	8	4	4	8	0	2	2	0	0	6	0	4	8	4	4
Actl9	0.006	0.057	0.005	0.001	10.2926	60.4801	4.77753	5.87608	Z-014428	Actl9	gene		D:\assemblies\Rattus_norvegicus-Rnor_6.0-dbSNP149\Rattus_norvegicus-Rnor_6.0-dbSNP149.genometemplate\sequences\NC_005106_chr7.gbk#0	145729302	NC_005106.4	+	1378	18310624..18312001	314659, 1306886		Actl9	RGD1306886		actin-like 9, Derived by automated computational analysis using gene prediction method: BestRefSeq.	0.006	0.057	0.005	0.001	0	0	2	0	8	2	0	2	0	0	0	0	0	0	2	0	8	2	0	2	0
Actl9b	0.001	0.001	0.001	0.001	1	1	1	1	Z-015902	Actl9b	gene		D:\assemblies\Rattus_norvegicus-Rnor_6.0-dbSNP149\Rattus_norvegicus-Rnor_6.0-dbSNP149.genometemplate\sequences\NC_005107_chr8.gbk#0	133307652	NC_005107.4	+	1338	4085836..4087173	292516, 1359476		Actl9b	Actl9		actin-like 9b, Derived by automated computational analysis using gene prediction method: BestRefSeq.	0.001	0.001	0.001	0.001	0	0	0	0	0	0	0	0	0	0	0	0	0	0	0	0	0	0	0	0	0
Actn1	4.933	8.048	4.782	7.89	1.63158	1.02014	0.606155	0.625246	Z-013363	Actn1	gene		D:\assemblies\Rattus_norvegicus-Rnor_6.0-dbSNP149\Rattus_norvegicus-Rnor_6.0-dbSNP149.genometemplate\sequences\NC_005105_chr6.gbk#0	147991367	NC_005105.4	-	93941	103470497..103376557	81634, 70907		Actn1			actinin, alpha 1; Derived by automated computational analysis using gene prediction method: BestRefSeq.	4.933	8.048	4.782	7.89	114	110	167	299	52	223	346	146	144	323	158	179	114	110	167	299	52	223	346	146	144
Actn2	0.034	0.377	0.005	0.068	11.2443	5.51594	0.0750575	0.490556	Z-027607	Actn2	gene		D:\assemblies\Rattus_norvegicus-Rnor_6.0-dbSNP149\Rattus_norvegicus-Rnor_6.0-dbSNP149.genometemplate\sequences\NC_005116_chr17.gbk#0	90843779	NC_005116.4	-	93118	66397647..66304530	291245, 1308097		Actn2			actinin alpha 2, Derived by automated computational analysis using gene prediction method: BestRefSeq.	0.034	0.377	0.005	0.068	0	2	12	4	18	5	7	0	0	6	1	1	0	2	12	4	18	5	7	0	0
Actn3	0.062	0.274	0.26	0.164	4.41343	1.67052	1.58549	0.378509	Z-003306	Actn3	gene		D:\assemblies\Rattus_norvegicus-Rnor_6.0-dbSNP149\Rattus_norvegicus-Rnor_6.0-dbSNP149.genometemplate\sequences\NC_005100_chr1.gbk#0	282763074	NC_005100.4	-	15929	220136460..220120532	171009, 621792		Actn3			actinin alpha 3, Derived by automated computational analysis using gene prediction method: BestRefSeq.	0.062	0.274	0.26	0.164	6	0	28	5	2	14	9	19	7	3	7	4	6	0	28	5	2	14	9	19	7
Actn4	7.993	12.76	3.871	9.503	1.59635	1.34271	0.407373	0.841113	Z-001261	Actn4	gene		D:\assemblies\Rattus_norvegicus-Rnor_6.0-dbSNP149\Rattus_norvegicus-Rnor_6.0-dbSNP149.genometemplate\sequences\NC_005100_chr1.gbk#0	282763074	NC_005100.4	-	69336	87147347..87078012	63836, 61816		Actn4			actinin alpha 4; Derived by automated computational analysis using gene prediction method: BestRefSeq,Gnomon.	7.993	12.76	3.871	9.503	0	0	0	0	0	0	0	0	0	0	0	0	167	247	220	271	176	294	275	158	90
Actr10	10.4	22.459	30.219	16.1	2.15941	1.39498	1.87701	0.646002	Z-013245	Actr10	gene		D:\assemblies\Rattus_norvegicus-Rnor_6.0-dbSNP149\Rattus_norvegicus-Rnor_6.0-dbSNP149.genometemplate\sequences\NC_005105_chr6.gbk#0	147991367	NC_005105.4	+	26149	93385457..93411605	299121, 1306515		Actr10			actin-related protein 10 homolog, Derived by automated computational analysis using gene prediction method: BestRefSeq.	10.4	22.459	30.219	16.1	150	110	122	260	127	234	757	614	405	295	173	156	150	110	122	260	127	234	757	614	405
Actr1a	13.085	20.891	4.546	15.776	1.59662	1.32426	0.288142	0.829413	Z-004024	Actr1a	gene		D:\assemblies\Rattus_norvegicus-Rnor_6.0-dbSNP149\Rattus_norvegicus-Rnor_6.0-dbSNP149.genometemplate\sequences\NC_005100_chr1.gbk#0	282763074	NC_005100.4	-	18758	266142621..266123864	294010, 1307025		Actr1a			ARP1 actin-related protein 1 homolog A, centractin alpha; Derived by automated computational analysis using gene prediction method: BestRefSeq,Gnomon.	13.085	20.891	4.546	15.776	35	13	12	49	0	27	5	9	3	19	22	24	179	113	146	243	100	193	66	90	80
Actr1b	5.016	7.855	1.895	7.982	1.56605	0.984173	0.237422	0.628442	Z-018054	Actr1b	gene		D:\assemblies\Rattus_norvegicus-Rnor_6.0-dbSNP149\Rattus_norvegicus-Rnor_6.0-dbSNP149.genometemplate\sequences\NC_005108_chr9.gbk#0	122095297	NC_005108.4	-	9665	43276717..43267053	316333, 1307380		Actr1b			ARP1 actin-related protein 1 homolog B, centractin beta; Derived by automated computational analysis using gene prediction method: BestRefSeq.	5.016	7.855	1.895	7.982	54	52	59	87	34	82	43	33	24	117	77	79	54	52	59	87	34	82	43	33	24
Actr2	44.447	55.962	21.242	48.287	1.25906	1.15894	0.439914	0.920479	Z-024700	Actr2	gene		D:\assemblies\Rattus_norvegicus-Rnor_6.0-dbSNP149\Rattus_norvegicus-Rnor_6.0-dbSNP149.genometemplate\sequences\NC_005113_chr14.gbk#0	115493446	NC_005113.4	-	37355	104375840..104338486	289820, 1310826		Actr2			ARP2 actin-related protein 2 homolog (yeast); Derived by automated computational analysis using gene prediction method: BestRefSeq,Gnomon.	44.447	55.962	21.242	48.287	62	64	71	93	3	88	30	43	34	97	57	71	575	509	453	695	236	615	427	365	354
Actr3	46.564	86.439	30.628	55.029	1.85634	1.57078	0.556569	0.846171	Z-022943	Actr3	gene		D:\assemblies\Rattus_norvegicus-Rnor_6.0-dbSNP149\Rattus_norvegicus-Rnor_6.0-dbSNP149.genometemplate\sequences\NC_005112_chr13.gbk#0	114033958	NC_005112.4	-	43103	41738622..41695520	81732, 71024		Actr3	Arp3		ARP3 actin-related protein 3 homolog (yeast), Derived by automated computational analysis using gene prediction method: BestRefSeq.	46.564	86.439	30.628	55.029	667	488	563	865	492	1050	764	555	468	800	645	625	667	488	563	865	492	1050	764	556	468
Actr3b	1.508	0.279	0.114	1.333	0.185127	0.209393	0.085467	1.13108	Z-008877	Actr3b	gene		D:\assemblies\Rattus_norvegicus-Rnor_6.0-dbSNP149\Rattus_norvegicus-Rnor_6.0-dbSNP149.genometemplate\sequences\NC_005103_chr4.gbk#0	184226339	NC_005103.4	+	28422	5644287..5672708	362298, 1565759		Actr3b	RGD1565759		ARP3 actin-related protein 3 homolog B (yeast), Derived by automated computational analysis using gene prediction method: BestRefSeq.	1.508	0.279	0.114	1.333	38	8	8	28	0	38	2	2	1	7	8	32	38	8	8	28	0	38	2	2	1
Actr5	1.243	2.689	8.554	1.511	2.16314	1.77959	5.66002	0.822689	Z-008415	Actr5	gene		D:\assemblies\Rattus_norvegicus-Rnor_6.0-dbSNP149\Rattus_norvegicus-Rnor_6.0-dbSNP149.genometemplate\sequences\NC_005102_chr3.gbk#0	177699992	NC_005102.4	+	13507	155118567..155132073	362258, 1307958		Actr5			ARP5 actin-related protein 5 homolog; Derived by automated computational analysis using gene prediction method: BestRefSeq,Gnomon.	1.243	2.689	8.554	1.511	23	7	0	14	4	15	295	225	175	12	14	8	38	16	26	56	39	41	425	300	234
Actr6	2.06	6.609	3.985	3.91	3.20891	1.69039	1.0192	0.52678	Z-014569	Actr6	gene		D:\assemblies\Rattus_norvegicus-Rnor_6.0-dbSNP149\Rattus_norvegicus-Rnor_6.0-dbSNP149.genometemplate\sequences\NC_005106_chr7.gbk#0	145729302	NC_005106.4	-	20554	30397922..30377369	314718, 1304609		Actr6			ARP6 actin-related protein 6 homolog; Derived by automated computational analysis using gene prediction method: BestRefSeq,Gnomon.	2.06	6.609	3.985	3.91	6	0	0	6	0	6	1	2	0	4	8	3	55	12	21	78	50	44	108	81	43
Actr8	4.711	6.911	16.198	4.394	1.46681	1.57263	3.68609	1.07215	Z-026007	Actr8	gene		D:\assemblies\Rattus_norvegicus-Rnor_6.0-dbSNP149\Rattus_norvegicus-Rnor_6.0-dbSNP149.genometemplate\sequences\NC_005115_chr16.gbk#0	90668790	NC_005115.4	+	14610	6047977..6062586	361107, 1311878		Actr8			ARP8 actin-related protein 8 homolog; Derived by automated computational analysis using gene prediction method: BestRefSeq,Gnomon.	4.711	6.911	16.198	4.394	5	4	26	20	6	43	281	231	167	15	9	6	93	82	80	123	38	161	607	484	329
Actrt1	0.001	0.001	0.001	0.001	1	1	1	1	Z-031178	Actrt1	gene		D:\assemblies\Rattus_norvegicus-Rnor_6.0-dbSNP149\Rattus_norvegicus-Rnor_6.0-dbSNP149.genometemplate\sequences\NC_005120_chrX.gbk#0	159970021	NC_005120.4	+	1354	133227699..133229052	302796, 1359559		Actrt1			actin-related protein T1, Derived by automated computational analysis using gene prediction method: BestRefSeq.	0.001	0.001	0.001	0.001	0	0	0	0	0	0	0	0	0	0	0	0	0	0	0	0	0	0	0	0	0
Actrt2	0.005	0.001	0.001	0.005	0.174727	0.17489	0.17489	1.00093	Z-012477	Actrt2	gene		D:\assemblies\Rattus_norvegicus-Rnor_6.0-dbSNP149\Rattus_norvegicus-Rnor_6.0-dbSNP149.genometemplate\sequences\NC_005104_chr5.gbk#0	173707219	NC_005104.4	-	1401	172078690..172077290	298671, 1359657		Actrt2			actin-related protein T2, Derived by automated computational analysis using gene prediction method: BestRefSeq.	0.005	0.001	0.001	0.005	0	2	0	0	0	0	0	0	0	0	0	2	0	2	0	0	0	0	0	0	0
Actrt3	0.07	0.061	0.005	0.288	0.860841	0.210807	0.0162944	0.244885	Z-004905	Actrt3	gene		D:\assemblies\Rattus_norvegicus-Rnor_6.0-dbSNP149\Rattus_norvegicus-Rnor_6.0-dbSNP149.genometemplate\sequences\NC_005101_chr2.gbk#0	266435125	NC_005101.4	+	1961	116416561..116418521	365763, 1561457		Actrt3	Arpm1, RGD1561457		actin-related protein T3, Derived by automated computational analysis using gene prediction method: BestRefSeq.	0.07	0.061	0.005	0.288	5	10	0	8	0	2	0	2	0	2	4	4	5	10	0	8	0	2	0	2	0
Acvr1	1.158	2.371	0.177	1.844	2.04786	1.28555	0.0960051	0.627751	Z-006971	Acvr1	gene		D:\assemblies\Rattus_norvegicus-Rnor_6.0-dbSNP149\Rattus_norvegicus-Rnor_6.0-dbSNP149.genometemplate\sequences\NC_005102_chr3.gbk#0	177699992	NC_005102.4	-	107205	44539680..44432476	79558, 620200		Acvr1			activin A receptor type 1; Derived by automated computational analysis using gene prediction method: BestRefSeq,Gnomon.	1.158	2.371	0.177	1.844	0	0	0	0	0	0	0	0	0	0	0	0	22	10	24	23	25	30	4	3	6
Acvr1b	0.282	1.854	0.054	1.032	6.57241	1.79753	0.0525222	0.273497	Z-015771	Acvr1b	gene		D:\assemblies\Rattus_norvegicus-Rnor_6.0-dbSNP149\Rattus_norvegicus-Rnor_6.0-dbSNP149.genometemplate\sequences\NC_005106_chr7.gbk#0	145729302	NC_005106.4	+	41192	142817174..142858365	29381, 735207		Acvr1b	Skr2		activin A receptor type 1B; Derived by automated computational analysis using gene prediction method: BestRefSeq,Gnomon.	0.282	1.854	0.054	1.032	0	0	0	0	7	2	0	1	0	0	1	0	6	2	6	18	43	10	13	8	0
Acvr1c	0.008	0.001	0.005	0.026	0.120343	0.0362254	0.199142	0.301019	Z-006970	Acvr1c	gene		D:\assemblies\Rattus_norvegicus-Rnor_6.0-dbSNP149\Rattus_norvegicus-Rnor_6.0-dbSNP149.genometemplate\sequences\NC_005102_chr3.gbk#0	177699992	NC_005102.4	-	69643	44342501..44272859	245921, 621789		Acvr1c	Alk-7, Alk7, habrec1		activin A receptor type 1C, Derived by automated computational analysis using gene prediction method: BestRefSeq.	0.008	0.001	0.005	0.026	0	8	0	0	0	0	4	0	0	2	2	0	0	8	0	0	0	0	4	0	0
Acvr2a	0.44	0.722	0.069	0.785	1.63936	0.919323	0.0874805	0.560782	Z-006908	Acvr2a	gene		D:\assemblies\Rattus_norvegicus-Rnor_6.0-dbSNP149\Rattus_norvegicus-Rnor_6.0-dbSNP149.genometemplate\sequences\NC_005102_chr3.gbk#0	177699992	NC_005102.4	+	86698	32947901..33034598	29263, 70911		Acvr2a	Acvr2, rActR-II		activin A receptor type 2A; Derived by automated computational analysis using gene prediction method: BestRefSeq,Gnomon.	0.44	0.722	0.069	0.785	2	1	0	1	2	0	0	0	0	3	4	0	16	9	2	20	2	12	17	13	0
Acvr2b	0.001	0.025	0.018	0.02	26.1277	1.22361	0.893196	0.0468318	Z-017517	Acvr2b	gene		D:\assemblies\Rattus_norvegicus-Rnor_6.0-dbSNP149\Rattus_norvegicus-Rnor_6.0-dbSNP149.genometemplate\sequences\NC_005107_chr8.gbk#0	133307652	NC_005107.4	+	39469	128087308..128126776	25366, 2028		Acvr2b			activin A receptor type 2B; Derived by automated computational analysis using gene prediction method: BestRefSeq,Gnomon.	0.001	0.025	0.018	0.02	0	0	0	0	0	0	0	0	0	0	0	0	0	0	0	0	1	2	2	2	0
Acvrl1	1.775	0.965	1.38	1.794	0.543576	0.537623	0.769062	0.989049	Z-015770	Acvrl1	gene		D:\assemblies\Rattus_norvegicus-Rnor_6.0-dbSNP149\Rattus_norvegicus-Rnor_6.0-dbSNP149.genometemplate\sequences\NC_005106_chr7.gbk#0	145729302	NC_005106.4	+	17395	142769942..142787336	25237, 2029		Acvrl1	R-3, R3, SETHKIR		activin A receptor like type 1; Derived by automated computational analysis using gene prediction method: BestRefSeq,Gnomon.	1.775	0.965	1.38	1.794	0	0	0	0	0	0	0	0	0	0	0	0	28	18	35	10	4	27	38	32	26
Acy1	3.463	5.797	11.388	3.109	1.67416	1.86486	3.66323	1.11391	Z-017261	Acy1	gene		D:\assemblies\Rattus_norvegicus-Rnor_6.0-dbSNP149\Rattus_norvegicus-Rnor_6.0-dbSNP149.genometemplate\sequences\NC_005107_chr8.gbk#0	133307652	NC_005107.4	-	5380	115140171..115134792	300981, 2030		Acy1	Acy1a, Acy1b		aminoacylase 1; Derived by automated computational analysis using gene prediction method: BestRefSeq,Gnomon.	3.463	5.797	11.388	3.109	0	0	0	0	0	0	0	0	0	0	0	0	37	33	57	76	21	78	280	246	137
Acy3	3.018	7.331	1.238	4.833	2.429	1.51691	0.256206	0.624498	Z-003260	Acy3	gene		D:\assemblies\Rattus_norvegicus-Rnor_6.0-dbSNP149\Rattus_norvegicus-Rnor_6.0-dbSNP149.genometemplate\sequences\NC_005100_chr1.gbk#0	282763074	NC_005100.4	+	3392	219233712..219237103	293653, 1305394		Acy3	RGD1305394		aminoacylase 3; Derived by automated computational analysis using gene prediction method: BestRefSeq,Gnomon.	3.018	7.331	1.238	4.833	1	0	0	0	0	2	0	0	0	2	0	0	56	18	20	39	40	68	19	35	8
Acyp1	6.227	15.503	33.641	10.837	2.48974	1.43053	3.10425	0.574569	Z-013457	Acyp1	gene		D:\assemblies\Rattus_norvegicus-Rnor_6.0-dbSNP149\Rattus_norvegicus-Rnor_6.0-dbSNP149.genometemplate\sequences\NC_005105_chr6.gbk#0	147991367	NC_005105.4	-	13202	109110266..109097065	299203, 1311327		Acyp1			acylphosphatase 1; Derived by automated computational analysis using gene prediction method: BestRefSeq,Gnomon.	6.227	15.503	33.641	10.837	11	1	1	3	0	15	38	25	17	10	22	14	54	24	18	63	24	62	302	258	180
Acyp2	3.429	8.479	1.809	3.023	2.47305	2.80444	0.598358	1.134	Z-024797	Acyp2	gene		D:\assemblies\Rattus_norvegicus-Rnor_6.0-dbSNP149\Rattus_norvegicus-Rnor_6.0-dbSNP149.genometemplate\sequences\NC_005113_chr14.gbk#0	115493446	NC_005113.4	-	161253	115052497..114891245	364224, 1595836		Acyp2			acylphosphatase 2; Derived by automated computational analysis using gene prediction method: BestRefSeq,Gnomon.	3.429	8.479	1.809	3.023	6	0	3	6	18	3	5	5	4	5	4	4	19	9	11	16	32	21	9	12	10
Ada	8.1	13.302	8.496	7.786	1.64229	1.70854	1.09128	1.04034	Z-008482	Ada	gene		D:\assemblies\Rattus_norvegicus-Rnor_6.0-dbSNP149\Rattus_norvegicus-Rnor_6.0-dbSNP149.genometemplate\sequences\NC_005102_chr3.gbk#0	177699992	NC_005102.4	-	24108	160139947..160115840	24165, 2031		Ada			adenosine deaminase, Derived by automated computational analysis using gene prediction method: BestRefSeq.	8.1	13.302	8.496	7.786	90	63	101	88	82	134	193	192	68	127	70	61	90	63	101	88	82	134	193	192	68
Adad1	0.015	0.027	0.004	0.023	1.82813	1.18603	0.183637	0.648765	Z-004965	Adad1	gene		D:\assemblies\Rattus_norvegicus-Rnor_6.0-dbSNP149\Rattus_norvegicus-Rnor_6.0-dbSNP149.genometemplate\sequences\NC_005101_chr2.gbk#0	266435125	NC_005101.4	+	57801	123790798..123848598	294979, 1359309		Adad1	Tenr		adenosine deaminase domain containing 1; Derived by automated computational analysis using gene prediction method: BestRefSeq,Gnomon.	0.015	0.027	0.004	0.023	0	0	0	0	0	0	0	0	0	0	0	0	0	1	1	1	0	4	0	0	2
Adad2	0.006	0.053	0.001	0.208	8.32555	0.252999	0.00453935	0.0303882	Z-029253	Adad2	gene		D:\assemblies\Rattus_norvegicus-Rnor_6.0-dbSNP149\Rattus_norvegicus-Rnor_6.0-dbSNP149.genometemplate\sequences\NC_005118_chr19.gbk#0	62275575	NC_005118.4	+	4124	52258908..52263031	691275, 1586236		Adad2			Derived by automated computational analysis using gene prediction method: Gnomon.	0.006	0.053	0.001	0.208	0	0	4	4	0	6	0	0	0	7	2	3	0	0	4	4	0	6	0	0	0
Adal	0.494	0.132	0.774	0.451	0.266656	0.292281	1.71765	1.0961	Z-007841	Adal	gene		D:\assemblies\Rattus_norvegicus-Rnor_6.0-dbSNP149\Rattus_norvegicus-Rnor_6.0-dbSNP149.genometemplate\sequences\NC_005102_chr3.gbk#0	177699992	NC_005102.4	+	18146	113091696..113109841	311352, 1359517		Adal			adenosine deaminase-like; Derived by automated computational analysis using gene prediction method: BestRefSeq,Gnomon.	0.494	0.132	0.774	0.451	0	0	0	0	0	0	0	0	0	0	0	0	4	2	12	8	0	12	16	10	7
Adam10	2.214	2.896	2.342	1.646	1.30792	1.75924	1.42257	1.34507	Z-016929	Adam10	gene		D:\assemblies\Rattus_norvegicus-Rnor_6.0-dbSNP149\Rattus_norvegicus-Rnor_6.0-dbSNP149.genometemplate\sequences\NC_005107_chr8.gbk#0	133307652	NC_005107.4	+	130129	77107355..77237483	29650, 2032		Adam10	MADM		ADAM metallopeptidase domain 10; Derived by automated computational analysis using gene prediction method: BestRefSeq,Gnomon.	2.214	2.896	2.342	1.646	9	2	2	11	1	10	22	36	6	17	3	1	34	50	77	69	45	37	107	94	58
Adam11	0.001	0.015	0.164	0.004	16.3947	3.44992	36.5823	0.210429	Z-020625	Adam11	gene		D:\assemblies\Rattus_norvegicus-Rnor_6.0-dbSNP149\Rattus_norvegicus-Rnor_6.0-dbSNP149.genometemplate\sequences\NC_005109_chr10.gbk#0	112626471	NC_005109.4	+	17962	90731260..90749221	360638, 1307515		Adam11			ADAM metallopeptidase domain 11; Derived by automated computational analysis using gene prediction method: BestRefSeq,Gnomon.	0.001	0.015	0.164	0.004	0	0	0	0	0	0	1	1	0	0	0	0	0	0	0	1	0	1	10	9	2
Adam12	1.58	0.652	0.011	1.036	0.412777	0.629419	0.0105523	1.52484	Z-002968	Adam12	gene		D:\assemblies\Rattus_norvegicus-Rnor_6.0-dbSNP149\Rattus_norvegicus-Rnor_6.0-dbSNP149.genometemplate\sequences\NC_005100_chr1.gbk#0	282763074	NC_005100.4	-	334455	206286294..205951840	679837, 1583652		Adam12			Derived by automated computational analysis using gene prediction method: Gnomon.	1.58	0.652	0.011	1.036	0	0	3	0	0	0	0	0	0	2	0	0	25	30	93	42	4	11	0	2	1
Adam15	1.834	1.537	0.903	1.41	0.838051	1.09021	0.640705	1.30088	Z-005413	Adam15	gene		D:\assemblies\Rattus_norvegicus-Rnor_6.0-dbSNP149\Rattus_norvegicus-Rnor_6.0-dbSNP149.genometemplate\sequences\NC_005101_chr2.gbk#0	266435125	NC_005101.4	-	10507	188672337..188661831	57025, 620402		Adam15	MDC15, tMDCVI		ADAM metallopeptidase domain 15; Derived by automated computational analysis using gene prediction method: BestRefSeq,Gnomon.	1.834	1.537	0.903	1.41	0	0	0	0	0	0	0	0	0	0	0	0	38	24	101	57	8	44	59	35	20
Adam17	1.23	1.676	0.797	1.02	1.36228	1.64332	0.781857	1.2063	Z-012945	Adam17	gene		D:\assemblies\Rattus_norvegicus-Rnor_6.0-dbSNP149\Rattus_norvegicus-Rnor_6.0-dbSNP149.genometemplate\sequences\NC_005105_chr6.gbk#0	147991367	NC_005105.4	-	47756	43448280..43400525	57027, 620404		Adam17	TACE		ADAM metallopeptidase domain 17, Derived by automated computational analysis using gene prediction method: BestRefSeq.	1.23	1.676	0.797	1.02	20	35	37	52	20	24	47	44	13	38	18	23	20	35	37	52	20	24	47	44	13
Adam18	0.001	0.004	0.009	0.003	3.73992	1.06837	2.76322	0.285667	Z-026631	Adam18	gene		D:\assemblies\Rattus_norvegicus-Rnor_6.0-dbSNP149\Rattus_norvegicus-Rnor_6.0-dbSNP149.genometemplate\sequences\NC_005115_chr16.gbk#0	90668790	NC_005115.4	+	71803	72139100..72210902	57029, 620405		Adam18			Derived by automated computational analysis using gene prediction method: Gnomon.	0.001	0.004	0.009	0.003	0	0	0	0	0	1	1	0	0	0	0	1	0	0	0	0	0	1	1	0	1
Adam19	0.631	0.114	2.71	1.058	0.18061	0.107635	2.56091	0.595953	Z-019267	Adam19	gene		D:\assemblies\Rattus_norvegicus-Rnor_6.0-dbSNP149\Rattus_norvegicus-Rnor_6.0-dbSNP149.genometemplate\sequences\NC_005109_chr10.gbk#0	112626471	NC_005109.4	+	94476	31146107..31240582	303068, 1585017		Adam19	Sox30		ADAM metallopeptidase domain 19, Derived by automated computational analysis using gene prediction method: BestRefSeq.	0.631	0.114	2.71	1.058	24	10	20	26	0	25	160	121	75	31	39	20	24	10	20	26	0	25	160	121	75
Adam1a	0.004	0.007	0.435	0.019	1.7468	0.367738	22.3244	0.21052	Z-022605	Adam1a	gene		D:\assemblies\Rattus_norvegicus-Rnor_6.0-dbSNP149\Rattus_norvegicus-Rnor_6.0-dbSNP149.genometemplate\sequences\NC_005111_chr12.gbk#0	52716770	NC_005111.4	+	2902	40533731..40536632	56777, 621467		Adam1a	Adam1, PH-30a		a disintegrin and metallopeptidase domain 1a, Derived by automated computational analysis using gene prediction method: BestRefSeq.	0.004	0.007	0.435	0.019	2	0	0	0	0	8	23	13	11	0	0	4	2	0	0	0	0	8	23	15	11
Adam2	0.001	0.001	0.001	0.001	1	1	1	1	Z-025532	Adam2	gene		D:\assemblies\Rattus_norvegicus-Rnor_6.0-dbSNP149\Rattus_norvegicus-Rnor_6.0-dbSNP149.genometemplate\sequences\NC_005114_chr15.gbk#0	111246239	NC_005114.4	-	42746	42751281..42708536	56806, 69299		Adam2	Ftnb, PH-30		ADAM metallopeptidase domain 2, Derived by automated computational analysis using gene prediction method: BestRefSeq.	0.001	0.001	0.001	0.001	0	0	0	0	0	0	0	0	0	0	0	0	0	0	0	0	0	0	0	0	0
Adam22	0.006	0.311	0.016	0.023	55.9841	13.5521	0.716384	0.24207	Z-009012	Adam22	gene		D:\assemblies\Rattus_norvegicus-Rnor_6.0-dbSNP149\Rattus_norvegicus-Rnor_6.0-dbSNP149.genometemplate\sequences\NC_005103_chr4.gbk#0	184226339	NC_005103.4	+	138485	22864485..23002969	57033, 1585016		Adam22			Derived by automated computational analysis using gene prediction method: Gnomon.	0.006	0.311	0.016	0.023	0	0	0	0	4	8	0	3	0	0	0	0	0	0	4	2	7	20	1	8	0
Adam23	0.019	0.001	0.448	0.027	0.0501208	0.0347148	16.473	0.692623	Z-018284	Adam23	gene		D:\assemblies\Rattus_norvegicus-Rnor_6.0-dbSNP149\Rattus_norvegicus-Rnor_6.0-dbSNP149.genometemplate\sequences\NC_005108_chr9.gbk#0	122095297	NC_005108.4	+	159344	70133969..70293312	301460, 1305739		Adam23	MDC3		ADAM metallopeptidase domain 23; Derived by automated computational analysis using gene prediction method: BestRefSeq,Gnomon.	0.019	0.001	0.448	0.027	0	0	0	0	0	0	6	2	0	0	0	0	2	0	2	0	0	0	30	10	16
Adam24	0.001	0.001	0.001	0.001	1	1	1	1	Z-026495	Adam24	gene		D:\assemblies\Rattus_norvegicus-Rnor_6.0-dbSNP149\Rattus_norvegicus-Rnor_6.0-dbSNP149.genometemplate\sequences\NC_005115_chr16.gbk#0	90668790	NC_005115.4	-	6036	54631824..54625789	290774, 1309066		Adam24			Derived by automated computational analysis using gene prediction method: Gnomon.	0.001	0.001	0.001	0.001	0	0	0	0	0	0	0	0	0	0	0	0	0	0	0	0	0	0	0	0	0
Adam26a	0.001	0.001	0.001	0.001	1	1	1	1	Z-026475	Adam26a	gene		D:\assemblies\Rattus_norvegicus-Rnor_6.0-dbSNP149\Rattus_norvegicus-Rnor_6.0-dbSNP149.genometemplate\sequences\NC_005115_chr16.gbk#0	90668790	NC_005115.4	+	36460	51792060..51828519	290763, 1559501		Adam26a			a disintegrin and metallopeptidase domain 26A, Derived by automated computational analysis using gene prediction method: BestRefSeq.	0.001	0.001	0.001	0.001	0	0	0	0	0	0	0	0	0	0	0	0	0	0	0	0	0	0	0	0	0
Adam28	0.001	0.001	0.011	0.001	1	1	12.0756	1	Z-025624	Adam28	gene		D:\assemblies\Rattus_norvegicus-Rnor_6.0-dbSNP149\Rattus_norvegicus-Rnor_6.0-dbSNP149.genometemplate\sequences\NC_005114_chr15.gbk#0	111246239	NC_005114.4	-	69167	50425911..50356745	290344, 727820		Adam28			ADAM metallopeptidase domain 28; Derived by automated computational analysis using gene prediction method: BestRefSeq,Gnomon.	0.001	0.001	0.011	0.001	0	0	0	0	0	0	2	0	0	0	0	0	0	0	0	0	0	0	2	1	0
Adam30	0.006	0.053	0.005	0.02	9.20479	2.65165	0.268111	0.288073	Z-005724	Adam30	gene		D:\assemblies\Rattus_norvegicus-Rnor_6.0-dbSNP149\Rattus_norvegicus-Rnor_6.0-dbSNP149.genometemplate\sequences\NC_005101_chr2.gbk#0	266435125	NC_005101.4	+	3441	200328498..200331938	690547, 1594713		Adam30			ADAM metallopeptidase domain 30, Derived by automated computational analysis using gene prediction method: BestRefSeq.	0.006	0.053	0.005	0.02	0	0	4	0	4	10	0	6	0	2	2	0	0	0	4	0	4	10	0	6	0
Adam32	0.004	0.007	0.133	0.001	1.58708	6.99482	140.549	4.40736	Z-026628	Adam32	gene		D:\assemblies\Rattus_norvegicus-Rnor_6.0-dbSNP149\Rattus_norvegicus-Rnor_6.0-dbSNP149.genometemplate\sequences\NC_005115_chr16.gbk#0	90668790	NC_005115.4	+	110117	71889035..71999151	361170, 735114		Adam32			ADAM metallopeptidase domain 32; Derived by automated computational analysis using gene prediction method: BestRefSeq,Gnomon.	0.004	0.007	0.133	0.001	0	0	0	0	0	0	2	3	1	0	0	0	2	0	0	0	0	6	4	5	4
Adam33	0.019	0.005	0.017	0.001	0.25057	5.07719	17.8137	20.2626	Z-008015	Adam33	gene		D:\assemblies\Rattus_norvegicus-Rnor_6.0-dbSNP149\Rattus_norvegicus-Rnor_6.0-dbSNP149.genometemplate\sequences\NC_005102_chr3.gbk#0	177699992	NC_005102.4	-	12532	123607549..123595018	311425, 1305278		Adam33			Derived by automated computational analysis using gene prediction method: Gnomon.	0.019	0.005	0.017	0.001	2	0	2	2	0	0	0	2	3	0	0	0	2	0	2	2	0	0	0	2	3
Adam34	0.001	0.004	0.001	0.001	3.91749	3.91749	1	1	Z-026474	Adam34	gene		D:\assemblies\Rattus_norvegicus-Rnor_6.0-dbSNP149\Rattus_norvegicus-Rnor_6.0-dbSNP149.genometemplate\sequences\NC_005115_chr16.gbk#0	90668790	NC_005115.4	+	2150	51750790..51752939	685846, 1589040		Adam34	Adam26b		a disintegrin and metallopeptidase domain 34, Derived by automated computational analysis using gene prediction method: BestRefSeq.	0.001	0.004	0.001	0.001	0	0	0	0	0	1	0	0	0	0	0	0	0	0	0	0	0	1	0	0	0
Adam34l	0.001	0.001	0.001	0.001	1	1	1	1	Z-026473	Adam34l	gene		D:\assemblies\Rattus_norvegicus-Rnor_6.0-dbSNP149\Rattus_norvegicus-Rnor_6.0-dbSNP149.genometemplate\sequences\NC_005115_chr16.gbk#0	90668790	NC_005115.4	+	5026	51728003..51733028	364599, 1307052		Adam34l			Derived by automated computational analysis using gene prediction method: Gnomon.	0.001	0.001	0.001	0.001	0	0	0	0	0	0	0	0	0	0	0	0	0	0	0	0	0	0	0	0	0
Adam3a	0.001	0.001	0.025	0.003	1	0.281769	7.3861	0.281769	Z-026630	Adam3a	gene		D:\assemblies\Rattus_norvegicus-Rnor_6.0-dbSNP149\Rattus_norvegicus-Rnor_6.0-dbSNP149.genometemplate\sequences\NC_005115_chr16.gbk#0	90668790	NC_005115.4	+	49808	72086878..72136685	57021, 621469		Adam3a	Adam3, tMDCI		ADAM metallopeptidase domain 3A, Derived by automated computational analysis using gene prediction method: BestRefSeq.	0.001	0.001	0.025	0.003	0	0	0	0	0	0	0	4	4	0	1	0	0	0	0	0	0	0	0	4	4
Adam4	0.001	0.001	0.025	0.024	1	0.0393745	1.06101	0.0393745	Z-013387	Adam4	gene		D:\assemblies\Rattus_norvegicus-Rnor_6.0-dbSNP149\Rattus_norvegicus-Rnor_6.0-dbSNP149.genometemplate\sequences\NC_005105_chr6.gbk#0	147991367	NC_005105.4	-	2447	105160470..105158024	57022, 621470		Adam4	tMDCV		a disintegrin and metalloprotease domain 4, Derived by automated computational analysis using gene prediction method: BestRefSeq.	0.001	0.001	0.025	0.024	0	0	0	0	0	0	10	0	2	0	2	4	0	0	0	0	0	0	10	0	2
Adam4l1	0.001	0.001	0.325	0.004	1	0.212921	73.2571	0.212921	Z-013384	Adam4l1	gene		D:\assemblies\Rattus_norvegicus-Rnor_6.0-dbSNP149\Rattus_norvegicus-Rnor_6.0-dbSNP149.genometemplate\sequences\NC_005105_chr6.gbk#0	147991367	NC_005105.4	-	2464	105009516..105007053	500688, 1597022		Adam4l1			a disintegrin and metallopeptidase domain 4-like 1, Derived by automated computational analysis using gene prediction method: BestRefSeq.	0.001	0.001	0.325	0.004	0	0	0	0	0	0	16	14	6	2	0	0	0	0	0	0	0	0	16	14	6
Adam5	0.001	0.001	0.001	0.001	1	1	1	1	Z-026629	Adam5	gene		D:\assemblies\Rattus_norvegicus-Rnor_6.0-dbSNP149\Rattus_norvegicus-Rnor_6.0-dbSNP149.genometemplate\sequences\NC_005115_chr16.gbk#0	90668790	NC_005115.4	+	75598	72010069..72085666	498654, 621471		Adam5	tMDCII		a disintegrin and metallopeptidase domain 5; Derived by automated computational analysis using gene prediction method: BestRefSeq,Gnomon.	0.001	0.001	0.001	0.001	0	0	0	0	0	0	0	0	0	0	0	0	0	0	0	0	0	0	0	0	0
Adam6	0.001	0.056	0.81	0.001	59.2704	59.2704	857.112	1	Z-013858	Adam6	gene		D:\assemblies\Rattus_norvegicus-Rnor_6.0-dbSNP149\Rattus_norvegicus-Rnor_6.0-dbSNP149.genometemplate\sequences\NC_005105_chr6.gbk#0	147991367	NC_005105.4	+	2489	138432550..138435038	192271, 621472		Adam6	TMDCIV		a disintegrin and metallopeptidase domain 6, Derived by automated computational analysis using gene prediction method: BestRefSeq.	0.001	0.056	0.81	0.001	0	0	0	2	20	0	34	27	23	0	0	0	0	0	0	2	20	0	34	27	23
Adam7	0.001	0.001	0.001	0.001	1	1	1	1	Z-025619	Adam7	gene		D:\assemblies\Rattus_norvegicus-Rnor_6.0-dbSNP149\Rattus_norvegicus-Rnor_6.0-dbSNP149.genometemplate\sequences\NC_005114_chr15.gbk#0	111246239	NC_005114.4	-	48229	49467174..49418946	29641, 62032		Adam7	ADAM, ADAM 7, EAP, EAP I, EAPI, I		ADAM metallopeptidase domain 7, Derived by automated computational analysis using gene prediction method: BestRefSeq.	0.001	0.001	0.001	0.001	0	0	0	0	0	0	0	0	0	0	0	0	0	0	0	0	0	0	0	0	0
Adam8	0.372	0.118	4.687	0.056	0.317805	2.10791	83.519	6.63273	Z-003026	Adam8	gene		D:\assemblies\Rattus_norvegicus-Rnor_6.0-dbSNP149\Rattus_norvegicus-Rnor_6.0-dbSNP149.genometemplate\sequences\NC_005100_chr1.gbk#0	282763074	NC_005100.4	-	15386	212332895..212317510	499285, 1566394		Adam8			Derived by automated computational analysis using gene prediction method: Gnomon.	0.372	0.118	4.687	0.056	3	0	0	0	0	2	29	20	8	1	0	0	10	15	5	20	0	30	371	173	88
Adam9	2.772	2.192	1.005	3.032	0.790752	0.722987	0.33131	0.914304	Z-026627	Adam9	gene		D:\assemblies\Rattus_norvegicus-Rnor_6.0-dbSNP149\Rattus_norvegicus-Rnor_6.0-dbSNP149.genometemplate\sequences\NC_005115_chr16.gbk#0	90668790	NC_005115.4	+	77550	71810377..71887926	290834, 621473		Adam9	MDC9		ADAM metallopeptidase domain 9, Derived by automated computational analysis using gene prediction method: BestRefSeq.	2.772	2.192	1.005	3.032	58	62	88	37	26	62	40	35	41	109	50	81	58	62	88	37	26	62	40	35	41
Adamdec1	0.001	0.001	0.001	0.001	1	1	1	1	Z-025620	Adamdec1	gene		D:\assemblies\Rattus_norvegicus-Rnor_6.0-dbSNP149\Rattus_norvegicus-Rnor_6.0-dbSNP149.genometemplate\sequences\NC_005114_chr15.gbk#0	111246239	NC_005114.4	-	36035	49521638..49485604	290338, 1309861		Adamdec1			ADAM-like, decysin 1; Derived by automated computational analysis using gene prediction method: BestRefSeq,Gnomon.	0.001	0.001	0.001	0.001	0	0	0	0	0	0	0	0	0	0	0	0	0	0	0	0	0	0	0	0	0
Adamts1	0.394	0.125	0.012	0.481	0.317508	0.260026	0.0246906	0.818958	Z-021140	Adamts1	gene		D:\assemblies\Rattus_norvegicus-Rnor_6.0-dbSNP149\Rattus_norvegicus-Rnor_6.0-dbSNP149.genometemplate\sequences\NC_005110_chr11.gbk#0	90463843	NC_005110.4	-	8820	25350938..25342119	79252, 621241		Adamts1			ADAM metallopeptidase with thrombospondin type 1 motif, 1; Derived by automated computational analysis using gene prediction method: BestRefSeq.	0.394	0.125	0.012	0.481	17	4	20	34	0	28	1	4	0	44	10	6	17	4	20	34	0	28	1	4	0
Adamts10	2.095	4.198	18.012	3.599	2.00407	1.1663	5.00461	0.581968	Z-014432	Adamts10	gene		D:\assemblies\Rattus_norvegicus-Rnor_6.0-dbSNP149\Rattus_norvegicus-Rnor_6.0-dbSNP149.genometemplate\sequences\NC_005106_chr7.gbk#0	145729302	NC_005106.4	+	29866	18409147..18439012	314655, 1598320		Adamts10			ADAM metallopeptidase with thrombospondin type 1 motif, 10; Derived by automated computational analysis using gene prediction method: BestRefSeq,Gnomon.	2.095	4.198	18.012	3.599	0	0	0	0	0	6	14	5	2	4	0	0	51	34	77	61	86	62	964	684	239
Adamts12	0.093	0.018	0.132	0.322	0.194044	0.0558157	0.409508	0.287645	Z-004646	Adamts12	gene		D:\assemblies\Rattus_norvegicus-Rnor_6.0-dbSNP149\Rattus_norvegicus-Rnor_6.0-dbSNP149.genometemplate\sequences\NC_005101_chr2.gbk#0	266435125	NC_005101.4	+	301616	61039072..61340687	294809, 1307323		Adamts12			ADAM metallopeptidase with thrombospondin type 1 motif, 12; Derived by automated computational analysis using gene prediction method: BestRefSeq.	0.093	0.018	0.132	0.322	4	2	10	2	3	0	8	10	11	28	16	8	4	2	10	2	3	0	8	10	11
Adamts13	0.049	0.58	0.097	0.117	11.7899	4.97416	0.829633	0.4219	Z-006507	Adamts13	gene		D:\assemblies\Rattus_norvegicus-Rnor_6.0-dbSNP149\Rattus_norvegicus-Rnor_6.0-dbSNP149.genometemplate\sequences\NC_005102_chr3.gbk#0	177699992	NC_005102.4	+	38470	5519921..5558390	102554393, 1311594		Adamts13			Derived by automated computational analysis using gene prediction method: Gnomon.	0.049	0.58	0.097	0.117	10	0	21	10	30	16	7	7	5	6	4	5	10	0	21	11	30	16	7	7	5
Adamts14	0.313	0.503	0.166	0.16	1.60626	3.14404	1.03811	1.95736	Z-030093	Adamts14	gene		D:\assemblies\Rattus_norvegicus-Rnor_6.0-dbSNP149\Rattus_norvegicus-Rnor_6.0-dbSNP149.genometemplate\sequences\NC_005119_chr20.gbk#0	56205956	NC_005119.4	-	76618	30888936..30812319	309837, 1308899		Adamts14			ADAM metallopeptidase with thrombospondin type 1 motif, 14; Derived by automated computational analysis using gene prediction method: BestRefSeq,Gnomon.	0.313	0.503	0.166	0.16	0	14	0	6	0	2	3	2	0	0	1	1	6	17	12	8	10	25	15	8	6
Adamts15	0.004	0.005	0.001	0.014	1.26867	0.391191	0.0691273	0.308348	Z-016190	Adamts15	gene		D:\assemblies\Rattus_norvegicus-Rnor_6.0-dbSNP149\Rattus_norvegicus-Rnor_6.0-dbSNP149.genometemplate\sequences\NC_005107_chr8.gbk#0	133307652	NC_005107.4	-	23378	32000378..31977001	300474, 1309770		Adamts15			ADAM metallopeptidase with thrombospondin type 1 motif, 15; Derived by automated computational analysis using gene prediction method: BestRefSeq.	0.004	0.005	0.001	0.014	0	0	2	0	0	4	0	0	0	1	0	2	0	0	2	0	0	4	0	0	0
Adamts16	0.003	0.005	0.003	0.001	1.72185	5.6072	3.33588	3.25651	Z-000355	Adamts16	gene		D:\assemblies\Rattus_norvegicus-Rnor_6.0-dbSNP149\Rattus_norvegicus-Rnor_6.0-dbSNP149.genometemplate\sequences\NC_005100_chr1.gbk#0	282763074	NC_005100.4	+	133263	35067268..35200530	306664, 1310046		Adamts16			Derived by automated computational analysis using gene prediction method: Gnomon.	0.003	0.005	0.003	0.001	0	0	1	0	0	5	0	2	0	0	0	0	0	0	1	0	0	5	0	2	0
Adamts17	0.006	0.001	0.066	0.022	0.164852	0.0437182	3.06323	0.265197	Z-001868	Adamts17	gene		D:\assemblies\Rattus_norvegicus-Rnor_6.0-dbSNP149\Rattus_norvegicus-Rnor_6.0-dbSNP149.genometemplate\sequences\NC_005100_chr1.gbk#0	282763074	NC_005100.4	+	323893	127802872..128126764	293004, 1308783		Adamts17			Derived by automated computational analysis using gene prediction method: Gnomon.	0.006	0.001	0.066	0.022	0	0	0	0	0	0	1	0	0	0	0	0	0	0	6	0	0	0	5	4	2
Adamts18	0.042	0.034	0.011	0.045	0.798509	0.756262	0.24732	0.947093	Z-029208	Adamts18	gene		D:\assemblies\Rattus_norvegicus-Rnor_6.0-dbSNP149\Rattus_norvegicus-Rnor_6.0-dbSNP149.genometemplate\sequences\NC_005118_chr19.gbk#0	62275575	NC_005118.4	-	162858	46167912..46005055	361412, 1560118		Adamts18	RGD1560118		ADAM metallopeptidase with thrombospondin type 1 motif, 18; Derived by automated computational analysis using gene prediction method: BestRefSeq.	0.042	0.034	0.011	0.045	0	4	21	7	0	4	2	0	2	12	0	9	0	4	21	7	0	4	2	0	2
Adamts19	0.001	0.017	0.002	0.001	18.3897	18.3897	2.56765	1	Z-028289	Adamts19	gene		D:\assemblies\Rattus_norvegicus-Rnor_6.0-dbSNP149\Rattus_norvegicus-Rnor_6.0-dbSNP149.genometemplate\sequences\NC_005117_chr18.gbk#0	88201929	NC_005117.4	+	184050	53915807..54099856	361332, 1308359		Adamts19			ADAM metallopeptidase with thrombospondin type 1 motif, 19; Derived by automated computational analysis using gene prediction method: BestRefSeq,Gnomon.	0.001	0.017	0.002	0.001	0	0	0	2	0	2	1	0	0	0	0	0	0	0	0	2	0	2	1	0	0
Adamts2	0.891	0.067	0.632	0.335	0.0751247	0.199625	1.88419	2.65724	Z-019355	Adamts2	gene		D:\assemblies\Rattus_norvegicus-Rnor_6.0-dbSNP149\Rattus_norvegicus-Rnor_6.0-dbSNP149.genometemplate\sequences\NC_005109_chr10.gbk#0	112626471	NC_005109.4	+	206366	36098051..36304416	287899, 1565950		Adamts2	RGD1565950		ADAM metallopeptidase with thrombospondin type 1 motif, 2; Derived by automated computational analysis using gene prediction method: BestRefSeq,Gnomon.	0.891	0.067	0.632	0.335	2	0	16	0	0	10	6	7	0	0	1	2	21	8	181	9	0	25	41	56	18
Adamts20	0.001	0.125	0.075	0.044	132.526	2.847	1.69787	0.0214825	Z-015609	Adamts20	gene		D:\assemblies\Rattus_norvegicus-Rnor_6.0-dbSNP149\Rattus_norvegicus-Rnor_6.0-dbSNP149.genometemplate\sequences\NC_005106_chr7.gbk#0	145729302	NC_005106.4	-	165921	135630941..135465021	315263, 1307725		Adamts20			Derived by automated computational analysis using gene prediction method: Gnomon.	0.001	0.125	0.075	0.044	0	0	0	4	3	11	5	7	8	4	2	2	0	0	0	4	3	11	5	7	8
Adamts3	0.196	0.006	0.064	0.006	0.0310168	1.03887	10.8823	33.4939	Z-024074	Adamts3	gene		D:\assemblies\Rattus_norvegicus-Rnor_6.0-dbSNP149\Rattus_norvegicus-Rnor_6.0-dbSNP149.genometemplate\sequences\NC_005113_chr14.gbk#0	115493446	NC_005113.4	+	206619	19866278..20072896	305253, 1310750		Adamts3			ADAM metallopeptidase with thrombospondin type 1, motif 3; Derived by automated computational analysis using gene prediction method: BestRefSeq,Gnomon.	0.196	0.006	0.064	0.006	0	0	0	0	0	0	0	0	0	0	0	0	10	6	4	6	0	0	9	4	1
Adamts4	0.658	1.551	0.036	0.886	2.35835	1.75105	0.0403051	0.74249	Z-023448	Adamts4	gene		D:\assemblies\Rattus_norvegicus-Rnor_6.0-dbSNP149\Rattus_norvegicus-Rnor_6.0-dbSNP149.genometemplate\sequences\NC_005112_chr13.gbk#0	114033958	NC_005112.4	+	9490	89622996..89632485	66015, 621242		Adamts4			ADAM metallopeptidase with thrombospondin type 1 motif, 4; Derived by automated computational analysis using gene prediction method: BestRefSeq.	0.658	1.551	0.036	0.886	28	14	11	44	14	35	7	0	10	36	24	13	28	14	11	44	14	35	7	0	10
Adamts5	0.949	1.71	0.086	1.275	1.80066	1.34095	0.0677011	0.744701	Z-021141	Adamts5	gene		D:\assemblies\Rattus_norvegicus-Rnor_6.0-dbSNP149\Rattus_norvegicus-Rnor_6.0-dbSNP149.genometemplate\sequences\NC_005110_chr11.gbk#0	90463843	NC_005110.4	-	45466	25456639..25411174	304135, 735196		Adamts5			ADAM metallopeptidase with thrombospondin type 1 motif, 5; Derived by automated computational analysis using gene prediction method: BestRefSeq.	0.949	1.71	0.086	1.275	19	14	63	42	24	37	6	4	2	52	64	13	19	14	63	42	24	37	6	4	2
Adamts6	0.032	0.001	0.003	0.006	0.029113	0.164955	0.513491	5.66603	Z-004431	Adamts6	gene		D:\assemblies\Rattus_norvegicus-Rnor_6.0-dbSNP149\Rattus_norvegicus-Rnor_6.0-dbSNP149.genometemplate\sequences\NC_005101_chr2.gbk#0	266435125	NC_005101.4	+	215535	34374142..34589676	361886, 1307678		Adamts6			Derived by automated computational analysis using gene prediction method: Gnomon.	0.032	0.001	0.003	0.006	0	0	0	0	0	0	0	0	0	0	0	0	8	3	0	0	0	0	0	0	1
Adamts7	0.418	0.058	0.389	0.338	0.13968	0.172465	1.14972	1.23472	Z-017100	Adamts7	gene		D:\assemblies\Rattus_norvegicus-Rnor_6.0-dbSNP149\Rattus_norvegicus-Rnor_6.0-dbSNP149.genometemplate\sequences\NC_005107_chr8.gbk#0	133307652	NC_005107.4	+	39885	97535777..97575661	315879, 1306713		Adamts7	ADAMTS7B, COMPase		ADAM metallopeptidase with thrombospondin type 1 motif, 7; Derived by automated computational analysis using gene prediction method: BestRefSeq,Gnomon.	0.418	0.058	0.389	0.338	0	0	0	0	0	0	0	0	2	0	0	0	9	30	24	12	0	20	27	29	29
Adamts8	0.001	0.001	0.097	0.001	1	1	102.959	1	Z-016191	Adamts8	gene		D:\assemblies\Rattus_norvegicus-Rnor_6.0-dbSNP149\Rattus_norvegicus-Rnor_6.0-dbSNP149.genometemplate\sequences\NC_005107_chr8.gbk#0	133307652	NC_005107.4	+	19846	32017684..32037529	300475, 1308511		Adamts8			Derived by automated computational analysis using gene prediction method: Gnomon.	0.001	0.001	0.097	0.001	0	0	0	0	0	0	8	4	2	0	0	0	0	0	0	0	0	0	8	4	2
Adamts9	1.134	1.256	0.073	1.494	1.10794	0.840995	0.0491862	0.759062	Z-010056	Adamts9	gene		D:\assemblies\Rattus_norvegicus-Rnor_6.0-dbSNP149\Rattus_norvegicus-Rnor_6.0-dbSNP149.genometemplate\sequences\NC_005103_chr4.gbk#0	184226339	NC_005103.4	-	200744	124860997..124660254	312566, 1306889		Adamts9			ADAM metallopeptidase with thrombospondin type 1 motif, 9; Derived by automated computational analysis using gene prediction method: BestRefSeq,Gnomon.	1.134	1.256	0.073	1.494	0	0	0	0	3	0	0	0	0	0	0	1	66	42	89	106	22	54	4	8	8
Adamtsl1	0.021	0.013	0.005	0.012	0.633777	1.09166	0.404677	1.72247	Z-011461	Adamtsl1	gene		D:\assemblies\Rattus_norvegicus-Rnor_6.0-dbSNP149\Rattus_norvegicus-Rnor_6.0-dbSNP149.genometemplate\sequences\NC_005104_chr5.gbk#0	173707219	NC_005104.4	+	964424	103789443..104753866	362539, 1306439		Adamtsl1			Derived by automated computational analysis using gene prediction method: Gnomon.	0.021	0.013	0.005	0.012	0	4	6	2	0	2	1	1	0	0	6	1	0	4	6	2	0	2	1	1	0
Adamtsl2	0.006	0.001	0.095	0.034	0.155822	0.027928	2.80181	0.17923	Z-006512	Adamtsl2	gene		D:\assemblies\Rattus_norvegicus-Rnor_6.0-dbSNP149\Rattus_norvegicus-Rnor_6.0-dbSNP149.genometemplate\sequences\NC_005102_chr3.gbk#0	177699992	NC_005102.4	+	30418	5624473..5654890	311827, 1305459		Adamtsl2			Derived by automated computational analysis using gene prediction method: Gnomon.	0.006	0.001	0.095	0.034	0	0	6	0	0	0	14	5	1	0	6	6	0	0	6	0	0	0	14	5	1
Adamtsl3	0.015	0.038	0.009	0.064	2.55515	0.594794	0.13723	0.232782	Z-002022	Adamtsl3	gene		D:\assemblies\Rattus_norvegicus-Rnor_6.0-dbSNP149\Rattus_norvegicus-Rnor_6.0-dbSNP149.genometemplate\sequences\NC_005100_chr1.gbk#0	282763074	NC_005100.4	+	322108	144238958..144561065	308787, 1305155		Adamtsl3			ADAMTS-like 3; Derived by automated computational analysis using gene prediction method: BestRefSeq,Gnomon.	0.015	0.038	0.009	0.064	0	0	0	0	0	0	0	0	0	0	0	0	2	0	4	20	0	4	2	0	2
Adamtsl4	0.16	0.054	1.321	0.503	0.336137	0.106678	2.62693	0.317363	Z-005615	Adamtsl4	gene		D:\assemblies\Rattus_norvegicus-Rnor_6.0-dbSNP149\Rattus_norvegicus-Rnor_6.0-dbSNP149.genometemplate\sequences\NC_005101_chr2.gbk#0	266435125	NC_005101.4	-	11487	197815058..197803572	310670, 1561012		Adamtsl4	Tsrc1		ADAMTS-like 4; Derived by automated computational analysis using gene prediction method: BestRefSeq,Gnomon.	0.16	0.054	1.321	0.503	3	0	2	7	0	8	72	80	57	8	4	9	5	4	12	7	0	26	98	102	70
Adamtsl5	0.006	0.741	3.059	0.199	126.623	3.72871	15.3861	0.0294473	Z-014275	Adamtsl5	gene		D:\assemblies\Rattus_norvegicus-Rnor_6.0-dbSNP149\Rattus_norvegicus-Rnor_6.0-dbSNP149.genometemplate\sequences\NC_005106_chr7.gbk#0	145729302	NC_005106.4	+	8677	12228706..12237382	314626, 1305607		Adamtsl5	Thsd6		ADAMTS-like 5; Derived by automated computational analysis using gene prediction method: BestRefSeq,Gnomon.	0.006	0.741	3.059	0.199	0	0	1	0	0	4	11	9	6	2	0	0	0	0	2	9	6	7	101	82	36
Adap1	0.519	0.14	1.872	0.851	0.269646	0.164386	2.19833	0.609635	Z-022225	Adap1	gene		D:\assemblies\Rattus_norvegicus-Rnor_6.0-dbSNP149\Rattus_norvegicus-Rnor_6.0-dbSNP149.genometemplate\sequences\NC_005111_chr12.gbk#0	52716770	NC_005111.4	+	51886	17416327..17468212	171097, 621418		Adap1	Centa1, p42IP4		ArfGAP with dual PH domains 1; Derived by automated computational analysis using gene prediction method: BestRefSeq,Gnomon.	0.519	0.14	1.872	0.851	2	1	0	2	0	1	0	2	0	0	0	1	2	8	12	8	0	25	55	39	17
Adap2	1.987	3.636	0.835	3.014	1.82976	1.20635	0.277004	0.659295	Z-020078	Adap2	gene		D:\assemblies\Rattus_norvegicus-Rnor_6.0-dbSNP149\Rattus_norvegicus-Rnor_6.0-dbSNP149.genometemplate\sequences\NC_005109_chr10.gbk#0	112626471	NC_005109.4	+	32732	67494851..67527582	56826, 708487		Adap2	Centa2		ArfGAP with dual PH domains 2; Derived by automated computational analysis using gene prediction method: BestRefSeq,Gnomon.	1.987	3.636	0.835	3.014	2	2	4	4	0	3	3	4	0	2	0	3	16	51	17	51	20	36	19	13	18
Adar	2.612	4.149	6.498	3.573	1.58816	1.16131	1.81878	0.73123	Z-005425	Adar	gene		D:\assemblies\Rattus_norvegicus-Rnor_6.0-dbSNP149\Rattus_norvegicus-Rnor_6.0-dbSNP149.genometemplate\sequences\NC_005101_chr2.gbk#0	266435125	NC_005101.4	+	39898	189045551..189085448	81635, 71099		Adar			adenosine deaminase, RNA-specific; Derived by automated computational analysis using gene prediction method: BestRefSeq,Gnomon.	2.612	4.149	6.498	3.573	0	0	0	0	0	0	0	0	0	0	0	0	84	93	72	129	50	132	453	385	185
Adarb1	0.788	1.3	0.118	1.571	1.64916	0.827795	0.0749914	0.501951	Z-029895	Adarb1	gene		D:\assemblies\Rattus_norvegicus-Rnor_6.0-dbSNP149\Rattus_norvegicus-Rnor_6.0-dbSNP149.genometemplate\sequences\NC_005119_chr20.gbk#0	56205956	NC_005119.4	+	128671	11972352..12101022	25367, 2033		Adarb1	Adar2, Red1		adenosine deaminase, RNA-specific, B1; Derived by automated computational analysis using gene prediction method: BestRefSeq,Gnomon.	0.788	1.3	0.118	1.571	0	0	0	0	0	0	0	0	0	0	0	0	19	7	34	42	6	30	7	4	2
Adarb2	0.001	0.006	0.003	0.001	6.2168	6.2168	3.36179	1	Z-027568	Adarb2	gene		D:\assemblies\Rattus_norvegicus-Rnor_6.0-dbSNP149\Rattus_norvegicus-Rnor_6.0-dbSNP149.genometemplate\sequences\NC_005116_chr17.gbk#0	90843779	NC_005116.4	-	554159	58653137..58098979	117088, 621519		Adarb2	Adar3, Red2		adenosine deaminase, RNA-specific, B2; Derived by automated computational analysis using gene prediction method: BestRefSeq,Gnomon.	0.001	0.006	0.003	0.001	0	0	0	0	0	0	0	0	0	0	0	0	0	0	0	0	0	4	0	0	1
Adat1	0.049	0.095	0.317	0.054	1.93452	1.76225	5.91382	0.910948	Z-029195	Adat1	gene		D:\assemblies\Rattus_norvegicus-Rnor_6.0-dbSNP149\Rattus_norvegicus-Rnor_6.0-dbSNP149.genometemplate\sequences\NC_005118_chr19.gbk#0	62275575	NC_005118.4	-	39652	44212147..44172496	690810, 1591020		Adat1			adenosine deaminase, tRNA-specific 1; Derived by automated computational analysis using gene prediction method: BestRefSeq,Gnomon.	0.049	0.095	0.317	0.054	0	0	0	0	0	0	2	0	1	0	0	0	4	0	6	13	0	8	10	4	9
Adat2	0.008	0.014	1.138	0.054	1.84497	0.262456	21.1804	0.142255	Z-000108	Adat2	gene		D:\assemblies\Rattus_norvegicus-Rnor_6.0-dbSNP149\Rattus_norvegicus-Rnor_6.0-dbSNP149.genometemplate\sequences\NC_005100_chr1.gbk#0	282763074	NC_005100.4	+	16666	7726447..7743112	361453, 1309642		Adat2	Deadc1		adenosine deaminase, tRNA-specific 2; Derived by automated computational analysis using gene prediction method: BestRefSeq.	0.008	0.014	1.138	0.054	0	0	2	10	0	0	14	20	2	0	2	2	0	0	2	10	0	0	14	20	2
Adat3	0.45	0.008	2.085	0.368	0.0177538	0.0217072	5.65913	1.22268	Z-014264	Adat3	gene		D:\assemblies\Rattus_norvegicus-Rnor_6.0-dbSNP149\Rattus_norvegicus-Rnor_6.0-dbSNP149.genometemplate\sequences\NC_005106_chr7.gbk#0	145729302	NC_005106.4	-	4530	11981814..11977285	100125374, 1642417		Adat3			adenosine deaminase, tRNA-specific 3; Derived by automated computational analysis using gene prediction method: BestRefSeq,Gnomon.	0.45	0.008	2.085	0.368	0	0	0	0	0	0	0	0	0	0	0	0	8	3	4	4	0	0	48	42	18
Adck1	0.715	0.863	0.684	0.637	1.20783	1.35473	1.07402	1.12162	Z-013509	Adck1	gene		D:\assemblies\Rattus_norvegicus-Rnor_6.0-dbSNP149\Rattus_norvegicus-Rnor_6.0-dbSNP149.genometemplate\sequences\NC_005105_chr6.gbk#0	147991367	NC_005105.4	+	100767	111640652..111741418	366698, 1308263		Adck1			aarF domain containing kinase 1; Derived by automated computational analysis using gene prediction method: BestRefSeq,Gnomon.	0.715	0.863	0.684	0.637	3	3	0	1	12	3	0	0	0	2	2	1	13	9	10	4	12	18	24	15	9
Adck2	0.415	0.568	2.102	0.336	1.36907	1.69144	6.255	1.23547	Z-009337	Adck2	gene		D:\assemblies\Rattus_norvegicus-Rnor_6.0-dbSNP149\Rattus_norvegicus-Rnor_6.0-dbSNP149.genometemplate\sequences\NC_005103_chr4.gbk#0	184226339	NC_005103.4	+	13860	67359531..67373390	312258, 1311058		Adck2			aarF domain containing kinase 2; Derived by automated computational analysis using gene prediction method: BestRefSeq,Gnomon.	0.415	0.568	2.102	0.336	0	0	0	0	0	0	0	0	0	0	0	0	6	8	8	12	4	8	89	74	29
Adck3	2.158	2.532	0.703	1.694	1.17296	1.49423	0.415135	1.2739	Z-023603	Adck3	gene		D:\assemblies\Rattus_norvegicus-Rnor_6.0-dbSNP149\Rattus_norvegicus-Rnor_6.0-dbSNP149.genometemplate\sequences\NC_005112_chr13.gbk#0	114033958	NC_005112.4	-	28810	98480438..98451629	360887, 1308245		Adck3	Cabc1		aarF domain containing kinase 3; Derived by automated computational analysis using gene prediction method: BestRefSeq,Gnomon.	2.158	2.532	0.703	1.694	0	0	0	0	0	0	0	0	0	0	0	0	41	33	50	36	34	34	35	17	15
Adck4	1.557	3.141	1.737	2.402	2.0167	1.30783	0.723287	0.6485	Z-001173	Adck4	gene		D:\assemblies\Rattus_norvegicus-Rnor_6.0-dbSNP149\Rattus_norvegicus-Rnor_6.0-dbSNP149.genometemplate\sequences\NC_005100_chr1.gbk#0	282763074	NC_005100.4	+	23580	84043487..84067066	308453, 1311356		Adck4			aarF domain containing kinase 4; Derived by automated computational analysis using gene prediction method: BestRefSeq,Gnomon.	1.557	3.141	1.737	2.402	0	0	0	0	0	0	0	0	0	0	0	0	31	13	34	51	21	40	87	49	17
Adck5	1.189	4.535	10.066	1.786	3.81401	2.53921	5.63628	0.665761	Z-015268	Adck5	gene		D:\assemblies\Rattus_norvegicus-Rnor_6.0-dbSNP149\Rattus_norvegicus-Rnor_6.0-dbSNP149.genometemplate\sequences\NC_005106_chr7.gbk#0	145729302	NC_005106.4	+	17814	117643976..117661789	362943, 1305504		Adck5			aarF domain containing kinase 5, Derived by automated computational analysis using gene prediction method: BestRefSeq.	1.189	4.535	10.066	1.786	34	20	12	65	45	59	416	289	157	39	27	28	34	20	12	65	45	59	416	289	157
Adcy1	0.299	0.116	0.015	0.522	0.389527	0.222901	0.028005	0.572236	Z-024627	Adcy1	gene		D:\assemblies\Rattus_norvegicus-Rnor_6.0-dbSNP149\Rattus_norvegicus-Rnor_6.0-dbSNP149.genometemplate\sequences\NC_005113_chr14.gbk#0	115493446	NC_005113.4	+	117911	87311970..87429880	305509, 1309318		Adcy1	Ac1		adenylate cyclase 1 (brain); Derived by automated computational analysis using gene prediction method: BestRefSeq,Gnomon.	0.299	0.116	0.015	0.522	0	0	0	0	0	0	0	0	0	0	0	0	6	16	6	30	0	25	2	0	3
Adcy10	0.304	0.039	0.013	0.399	0.128982	0.0982835	0.0323924	0.761997	Z-023360	Adcy10	gene		D:\assemblies\Rattus_norvegicus-Rnor_6.0-dbSNP149\Rattus_norvegicus-Rnor_6.0-dbSNP149.genometemplate\sequences\NC_005112_chr13.gbk#0	114033958	NC_005112.4	+	85059	83701952..83787010	59320, 708450		Adcy10	Sac		adenylate cyclase 10 (soluble); Derived by automated computational analysis using gene prediction method: BestRefSeq,Gnomon.	0.304	0.039	0.013	0.399	0	0	0	0	0	0	0	0	0	0	0	0	8	14	25	8	0	10	2	7	0
Adcy2	0.952	1.029	0.004	0.822	1.08085	1.25268	0.00506816	1.15898	Z-000367	Adcy2	gene		D:\assemblies\Rattus_norvegicus-Rnor_6.0-dbSNP149\Rattus_norvegicus-Rnor_6.0-dbSNP149.genometemplate\sequences\NC_005100_chr1.gbk#0	282763074	NC_005100.4	+	655320	37043071..37698390	81636, 619965		Adcy2	AC2		adenylate cyclase 2 (brain), Derived by automated computational analysis using gene prediction method: BestRefSeq.	0.952	1.029	0.004	0.822	29	30	29	33	16	23	0	4	0	36	24	20	29	30	29	33	16	23	0	4	0
Adcy3	0.06	0.031	0.385	0.107	0.526297	0.293266	3.59677	0.557226	Z-012832	Adcy3	gene		D:\assemblies\Rattus_norvegicus-Rnor_6.0-dbSNP149\Rattus_norvegicus-Rnor_6.0-dbSNP149.genometemplate\sequences\NC_005105_chr6.gbk#0	147991367	NC_005105.4	+	77908	28570941..28648848	64508, 71009		Adcy3			adenylate cyclase 3; Derived by automated computational analysis using gene prediction method: BestRefSeq,Gnomon.	0.06	0.031	0.385	0.107	0	0	0	0	0	0	3	0	0	0	0	0	0	10	22	3	0	7	38	21	10
Adcy4	0.574	0.091	6.137	0.475	0.158748	0.191746	12.9158	1.20786	Z-025397	Adcy4	gene		D:\assemblies\Rattus_norvegicus-Rnor_6.0-dbSNP149\Rattus_norvegicus-Rnor_6.0-dbSNP149.genometemplate\sequences\NC_005114_chr15.gbk#0	111246239	NC_005114.4	-	15863	34469779..34453917	54223, 2034		Adcy4			adenylate cyclase 4; Derived by automated computational analysis using gene prediction method: BestRefSeq,Gnomon.	0.574	0.091	6.137	0.475	1	8	0	8	0	0	74	51	46	0	4	0	20	27	12	22	0	22	386	349	232
Adcy5	0.747	1.899	0.594	0.702	2.54128	2.70667	0.846084	1.06508	Z-021610	Adcy5	gene		D:\assemblies\Rattus_norvegicus-Rnor_6.0-dbSNP149\Rattus_norvegicus-Rnor_6.0-dbSNP149.genometemplate\sequences\NC_005110_chr11.gbk#0	90463843	NC_005110.4	-	146614	68842452..68695839	64532, 71014		Adcy5			adenylate cyclase 5; Derived by automated computational analysis using gene prediction method: BestRefSeq,Gnomon.	0.747	1.899	0.594	0.702	4	26	6	14	0	30	39	13	6	8	1	8	22	52	18	45	23	112	65	33	18
Adcy6	1.13	1.198	0.417	1.61	1.06028	0.743689	0.258636	0.70141	Z-015692	Adcy6	gene		D:\assemblies\Rattus_norvegicus-Rnor_6.0-dbSNP149\Rattus_norvegicus-Rnor_6.0-dbSNP149.genometemplate\sequences\NC_005106_chr7.gbk#0	145729302	NC_005106.4	-	21045	140291722..140270678	25289, 2035		Adcy6	AC6, ACVI, ADCYB		adenylate cyclase 6; Derived by automated computational analysis using gene prediction method: BestRefSeq,Gnomon.	1.13	1.198	0.417	1.61	2	0	0	0	0	0	0	2	0	0	0	0	53	22	49	48	8	67	39	14	20
Adcy7	0.376	0.778	0.861	0.398	2.06576	1.95368	2.16409	0.945743	Z-028794	Adcy7	gene		D:\assemblies\Rattus_norvegicus-Rnor_6.0-dbSNP149\Rattus_norvegicus-Rnor_6.0-dbSNP149.genometemplate\sequences\NC_005118_chr19.gbk#0	62275575	NC_005118.4	-	60667	19762973..19702307	84420, 619966		Adcy7			adenylate cyclase 7; Derived by automated computational analysis using gene prediction method: BestRefSeq,Gnomon.	0.376	0.778	0.861	0.398	0	0	0	1	0	0	0	0	2	0	0	0	16	6	18	22	10	25	54	70	20
Adcy8	0.001	0.001	0.001	0.001	1	1	1	1	Z-015134	Adcy8	gene		D:\assemblies\Rattus_norvegicus-Rnor_6.0-dbSNP149\Rattus_norvegicus-Rnor_6.0-dbSNP149.genometemplate\sequences\NC_005106_chr7.gbk#0	145729302	NC_005106.4	-	239490	105593372..105353883	29241, 2036		Adcy8	Ac8		adenylate cyclase 8 (brain); Derived by automated computational analysis using gene prediction method: BestRefSeq,Gnomon.	0.001	0.001	0.001	0.001	0	0	0	0	0	0	0	0	0	0	0	0	0	0	0	0	0	0	0	0	0
Adcy9	0.467	1.047	0.166	0.587	2.24144	1.78576	0.283615	0.796699	Z-018941	Adcy9	gene		D:\assemblies\Rattus_norvegicus-Rnor_6.0-dbSNP149\Rattus_norvegicus-Rnor_6.0-dbSNP149.genometemplate\sequences\NC_005109_chr10.gbk#0	112626471	NC_005109.4	+	122709	11392698..11515406	302950, 1304747		Adcy9			Derived by automated computational analysis using gene prediction method: Gnomon.	0.467	1.047	0.166	0.587	1	0	4	0	0	0	0	1	0	0	0	0	29	6	36	19	35	41	10	11	10
Adcyap1	0.008	0.006	0.001	0.001	0.748099	6.70303	1	8.96008	Z-018790	Adcyap1	gene		D:\assemblies\Rattus_norvegicus-Rnor_6.0-dbSNP149\Rattus_norvegicus-Rnor_6.0-dbSNP149.genometemplate\sequences\NC_005108_chr9.gbk#0	122095297	NC_005108.4	-	19840	121725736..121705897	24166, 2037		Adcyap1	Pacap		adenylate cyclase activating polypeptide 1; Derived by automated computational analysis using gene prediction method: BestRefSeq,Gnomon.	0.008	0.006	0.001	0.001	0	0	0	0	0	0	0	0	0	0	0	0	0	0	3	1	0	0	0	0	0
Adcyap1r1	0.007	0.005	0.005	0.032	0.691351	0.143165	0.168761	0.20708	Z-009643	Adcyap1r1	gene		D:\assemblies\Rattus_norvegicus-Rnor_6.0-dbSNP149\Rattus_norvegicus-Rnor_6.0-dbSNP149.genometemplate\sequences\NC_005103_chr4.gbk#0	184226339	NC_005103.4	+	48888	85662809..85711696	24167, 2038		Adcyap1r1	PAC1-R, PACAP-R1, PACAP-R1A, PACAPR1, PACAPR1A		adenylate cyclase activating polypeptide 1 receptor type 1; Derived by automated computational analysis using gene prediction method: BestRefSeq,Gnomon.	0.007	0.005	0.005	0.032	0	0	0	0	0	0	0	0	0	0	4	0	0	0	4	1	0	0	0	4	0
Add1	20.279	35.039	7.329	25.647	1.72786	1.36622	0.285776	0.790701	Z-024490	Add1	gene		D:\assemblies\Rattus_norvegicus-Rnor_6.0-dbSNP149\Rattus_norvegicus-Rnor_6.0-dbSNP149.genometemplate\sequences\NC_005113_chr14.gbk#0	115493446	NC_005113.4	-	59145	81426610..81367466	24170, 2041		Add1			adducin 1; Derived by automated computational analysis using gene prediction method: BestRefSeq,Gnomon.	20.279	35.039	7.329	25.647	3	9	2	15	0	0	10	0	0	7	14	3	448	479	427	709	336	632	266	249	210
Add2	12.115	22.327	0.004	16.32	1.84285	1.36809	0.000263245	0.742376	Z-009941	Add2	gene		D:\assemblies\Rattus_norvegicus-Rnor_6.0-dbSNP149\Rattus_norvegicus-Rnor_6.0-dbSNP149.genometemplate\sequences\NC_005103_chr4.gbk#0	184226339	NC_005103.4	+	196263	117691294..117887556	24171, 2042		Add2	beta-ADD		adducin 2; Derived by automated computational analysis using gene prediction method: BestRefSeq,Gnomon.	12.115	22.327	0.004	16.32	5	2	2	3	0	2	0	0	0	1	2	8	305	255	129	430	182	326	3	0	0
Add3	7.893	9.499	7.137	8.788	1.20343	1.08082	0.81207	0.898114	Z-004094	Add3	gene		D:\assemblies\Rattus_norvegicus-Rnor_6.0-dbSNP149\Rattus_norvegicus-Rnor_6.0-dbSNP149.genometemplate\sequences\NC_005100_chr1.gbk#0	282763074	NC_005100.4	+	107788	273854195..273961982	25230, 2043		Add3			adducin 3; Derived by automated computational analysis using gene prediction method: BestRefSeq,Gnomon.	7.893	9.499	7.137	8.788	0	0	0	0	0	0	0	0	0	0	0	0	156	111	242	146	104	184	258	216	213
Adgb	0.004	0.005	0.219	0.005	1.34974	1.00861	40.721	0.747266	Z-000083	Adgb	gene		D:\assemblies\Rattus_norvegicus-Rnor_6.0-dbSNP149\Rattus_norvegicus-Rnor_6.0-dbSNP149.genometemplate\sequences\NC_005100_chr1.gbk#0	282763074	NC_005100.4	-	143469	4588507..4445039	292477, 1564259		Adgb			Derived by automated computational analysis using gene prediction method: Gnomon.	0.004	0.005	0.219	0.005	4	0	0	6	0	0	52	15	6	8	0	0	4	0	0	6	0	0	52	15	6
Adgra1	0.001	0.001	0.004	0.001	1	1	4.54035	1	Z-003020	Adgra1	gene		D:\assemblies\Rattus_norvegicus-Rnor_6.0-dbSNP149\Rattus_norvegicus-Rnor_6.0-dbSNP149.genometemplate\sequences\NC_005100_chr1.gbk#0	282763074	NC_005100.4	+	42967	212170190..212213156	309097, 1308241		Adgra1			Derived by automated computational analysis using gene prediction method: Gnomon.	0.001	0.001	0.004	0.001	0	0	0	0	0	0	0	0	2	0	0	0	0	0	0	0	0	0	0	0	2
Adgra2	2.69	1.605	0.32	2.953	0.596493	0.54331	0.108385	0.91084	Z-026586	Adgra2	gene		D:\assemblies\Rattus_norvegicus-Rnor_6.0-dbSNP149\Rattus_norvegicus-Rnor_6.0-dbSNP149.genometemplate\sequences\NC_005115_chr16.gbk#0	90668790	NC_005115.4	-	38429	69133015..69094587	100363275, 2323365		Adgra2			Derived by automated computational analysis using gene prediction method: Gnomon.	2.69	1.605	0.32	2.953	4	5	2	4	0	4	0	0	0	0	0	0	93	67	186	149	6	106	31	13	19
Adgra3	0.378	0.905	0.197	0.654	2.39494	1.38381	0.301624	0.577803	Z-024364	Adgra3	gene		D:\assemblies\Rattus_norvegicus-Rnor_6.0-dbSNP149\Rattus_norvegicus-Rnor_6.0-dbSNP149.genometemplate\sequences\NC_005113_chr14.gbk#0	115493446	NC_005113.4	+	100137	64686677..64786813	305408, 1304914		Adgra3			Derived by automated computational analysis using gene prediction method: Gnomon.	0.378	0.905	0.197	0.654	11	23	10	18	23	32	14	14	7	32	19	23	11	23	10	18	23	32	14	14	7
Adgrb1	0.261	0.372	0.099	0.17	1.42338	2.19328	0.582284	1.54089	Z-015182	Adgrb1	gene		D:\assemblies\Rattus_norvegicus-Rnor_6.0-dbSNP149\Rattus_norvegicus-Rnor_6.0-dbSNP149.genometemplate\sequences\NC_005106_chr7.gbk#0	145729302	NC_005106.4	+	62031	115766484..115828514	362931, 1305608		Adgrb1			brain-specific angiogenesis inhibitor 1, Derived by automated computational analysis using gene prediction method: BestRefSeq.	0.261	0.372	0.099	0.17	25	4	14	19	9	9	4	12	6	8	3	17	25	4	14	19	9	9	4	12	6
Adgrb2	0.001	0.008	0.074	0.025	8.26762	0.309484	2.92693	0.0374333	Z-012029	Adgrb2	gene		D:\assemblies\Rattus_norvegicus-Rnor_6.0-dbSNP149\Rattus_norvegicus-Rnor_6.0-dbSNP149.genometemplate\sequences\NC_005104_chr5.gbk#0	173707219	NC_005104.4	+	63058	148168530..148231587	313058, 1309431		Adgrb2	Bai2		adhesion G protein-coupled receptor B2; Derived by automated computational analysis using gene prediction method: BestRefSeq,Gnomon.	0.001	0.008	0.074	0.025	0	0	0	0	0	0	0	0	0	0	0	0	0	0	0	0	0	20	11	4	3
Adgrb3	0.001	0.004	0.003	0.004	3.85316	0.933311	0.801154	0.242219	Z-018000	Adgrb3	gene		D:\assemblies\Rattus_norvegicus-Rnor_6.0-dbSNP149\Rattus_norvegicus-Rnor_6.0-dbSNP149.genometemplate\sequences\NC_005108_chr9.gbk#0	122095297	NC_005108.4	-	741913	32022535..31280623	301309, 1309703		Adgrb3	Bai3		adhesion G protein-coupled receptor B3; Derived by automated computational analysis using gene prediction method: BestRefSeq,Gnomon.	0.001	0.004	0.003	0.004	0	0	0	0	0	0	0	0	0	0	0	0	0	0	0	0	0	2	0	0	2
Adgrd1	0.009	0.059	0.067	0.018	6.84031	3.27216	3.73683	0.478364	Z-022481	Adgrd1	gene		D:\assemblies\Rattus_norvegicus-Rnor_6.0-dbSNP149\Rattus_norvegicus-Rnor_6.0-dbSNP149.genometemplate\sequences\NC_005111_chr12.gbk#0	52716770	NC_005111.4	-	114789	31249594..31134806	689257, 1594795		Adgrd1			Derived by automated computational analysis using gene prediction method: Gnomon.	0.009	0.059	0.067	0.018	0	0	0	0	0	0	0	0	0	0	0	0	0	0	16	4	0	21	1	10	2
Adgre1	6.249	3.468	1.237	6.721	0.554902	0.515932	0.183984	0.929771	Z-017679	Adgre1	gene		D:\assemblies\Rattus_norvegicus-Rnor_6.0-dbSNP149\Rattus_norvegicus-Rnor_6.0-dbSNP149.genometemplate\sequences\NC_005108_chr9.gbk#0	122095297	NC_005108.4	-	153996	9585883..9431888	316137, 1359214		Adgre1	Emr1		adhesion G protein-coupled receptor E1; Derived by automated computational analysis using gene prediction method: BestRefSeq,Gnomon.	6.249	3.468	1.237	6.721	13	14	37	9	4	10	7	4	5	40	21	19	98	120	406	73	38	113	57	68	37
Adgre4	1.488	0.073	0.208	1.302	0.0492519	0.0563084	0.160173	1.14327	Z-017670	Adgre4	gene		D:\assemblies\Rattus_norvegicus-Rnor_6.0-dbSNP149\Rattus_norvegicus-Rnor_6.0-dbSNP149.genometemplate\sequences\NC_005108_chr9.gbk#0	122095297	NC_005108.4	+	144229	8056034..8200262	450235, 1359641		Adgre4	Adgre4p, Emr4, Emr4p		adhesion G protein-coupled receptor E4; Derived by automated computational analysis using gene prediction method: BestRefSeq,Gnomon.	1.488	0.073	0.208	1.302	2	2	4	0	0	0	0	0	0	3	1	0	33	21	37	4	0	23	8	8	4
Adgre5	2.909	4.215	15.873	2.19	1.44878	1.92432	7.24628	1.32824	Z-028864	Adgre5	gene		D:\assemblies\Rattus_norvegicus-Rnor_6.0-dbSNP149\Rattus_norvegicus-Rnor_6.0-dbSNP149.genometemplate\sequences\NC_005118_chr19.gbk#0	62275575	NC_005118.4	-	20732	24875712..24854981	361383, 1305595		Adgre5	Cd97		adhesion G protein-coupled receptor E5; Derived by automated computational analysis using gene prediction method: BestRefSeq,Gnomon.	2.909	4.215	15.873	2.19	0	2	4	0	0	7	1	4	1	1	3	3	31	61	150	50	90	75	932	627	279
Adgrf1	0.001	0.008	0.02	0.001	8.90089	8.90089	20.9529	1	Z-017917	Adgrf1	gene		D:\assemblies\Rattus_norvegicus-Rnor_6.0-dbSNP149\Rattus_norvegicus-Rnor_6.0-dbSNP149.genometemplate\sequences\NC_005108_chr9.gbk#0	122095297	NC_005108.4	-	34957	20378686..20343730	301266, 1310285		Adgrf1			Derived by automated computational analysis using gene prediction method: Gnomon.	0.001	0.008	0.02	0.001	0	0	0	0	0	0	0	0	0	0	0	0	0	0	0	0	0	6	0	2	1
Adgrf2	0.001	0.001	0.003	0.001	1	1	3.41406	1	Z-017923	Adgrf2	gene		D:\assemblies\Rattus_norvegicus-Rnor_6.0-dbSNP149\Rattus_norvegicus-Rnor_6.0-dbSNP149.genometemplate\sequences\NC_005108_chr9.gbk#0	122095297	NC_005108.4	+	49342	20898943..20948284	301269, 1306718		Adgrf2			Derived by automated computational analysis using gene prediction method: Gnomon.	0.001	0.001	0.003	0.001	0	0	0	0	0	0	0	0	0	0	0	0	0	0	0	0	0	0	0	0	1
Adgrf3	0.004	0.001	0.003	0.001	0.242757	1	3.10614	4.11934	Z-012817	Adgrf3	gene		D:\assemblies\Rattus_norvegicus-Rnor_6.0-dbSNP149\Rattus_norvegicus-Rnor_6.0-dbSNP149.genometemplate\sequences\NC_005105_chr6.gbk#0	147991367	NC_005105.4	+	12280	27534525..27546804	298857, 1305868		Adgrf3	Gpr113		adhesion G protein-coupled receptor F3; Derived by automated computational analysis using gene prediction method: BestRefSeq,Gnomon.	0.004	0.001	0.003	0.001	0	0	0	0	0	0	0	0	0	0	0	0	2	0	0	0	0	0	0	0	1
Adgrf4	0.001	0.001	0.001	0.001	1	1	1	1	Z-017924	Adgrf4	gene		D:\assemblies\Rattus_norvegicus-Rnor_6.0-dbSNP149\Rattus_norvegicus-Rnor_6.0-dbSNP149.genometemplate\sequences\NC_005108_chr9.gbk#0	122095297	NC_005108.4	+	31245	20951249..20982493	501106, 1565216		Adgrf4			Derived by automated computational analysis using gene prediction method: Gnomon.	0.001	0.001	0.001	0.001	0	0	0	0	0	0	0	0	0	0	0	0	0	0	0	0	0	0	0	0	0
Adgrf5	2.103	1.107	0.96	2.538	0.526485	0.436266	0.378208	0.828638	Z-017908	Adgrf5	gene		D:\assemblies\Rattus_norvegicus-Rnor_6.0-dbSNP149\Rattus_norvegicus-Rnor_6.0-dbSNP149.genometemplate\sequences\NC_005108_chr9.gbk#0	122095297	NC_005108.4	-	104586	20195706..20091121	245977, 621679		Adgrf5	Gpr116, Gprhep, Ig-Hepta		adhesion G protein-coupled receptor F5; Derived by automated computational analysis using gene prediction method: BestRefSeq,Gnomon.	2.103	1.107	0.96	2.538	0	0	0	0	0	0	2	0	0	0	0	2	85	50	142	81	6	69	58	76	50
Adgrg1	1.426	2.748	0.158	1.455	1.92682	1.8886	0.108486	0.980165	Z-028690	Adgrg1	gene		D:\assemblies\Rattus_norvegicus-Rnor_6.0-dbSNP149\Rattus_norvegicus-Rnor_6.0-dbSNP149.genometemplate\sequences\NC_005118_chr19.gbk#0	62275575	NC_005118.4	-	37141	10460674..10423534	260326, 628617		Adgrg1	Gpr56		adhesion G protein-coupled receptor G1; Derived by automated computational analysis using gene prediction method: BestRefSeq,Gnomon.	1.426	2.748	0.158	1.455	0	0	1	3	0	0	0	0	0	0	0	1	20	16	73	49	20	65	4	6	5
Adgrg2	0.005	0.001	0.08	0.016	0.180671	0.057796	4.88354	0.319896	Z-030588	Adgrg2	gene		D:\assemblies\Rattus_norvegicus-Rnor_6.0-dbSNP149\Rattus_norvegicus-Rnor_6.0-dbSNP149.genometemplate\sequences\NC_005120_chrX.gbk#0	159970021	NC_005120.4	-	124783	37054968..36930186	266735, 628618		Adgrg2	Gpr64, He6, Re6		adhesion G protein-coupled receptor G2; Derived by automated computational analysis using gene prediction method: BestRefSeq,Gnomon.	0.005	0.001	0.08	0.016	0	0	0	0	0	0	0	0	2	0	0	0	0	0	4	0	0	0	4	3	4
Adgrg3	1.74	4.123	0.084	1.966	2.36912	2.09748	0.0429329	0.885344	Z-028689	Adgrg3	gene		D:\assemblies\Rattus_norvegicus-Rnor_6.0-dbSNP149\Rattus_norvegicus-Rnor_6.0-dbSNP149.genometemplate\sequences\NC_005118_chr19.gbk#0	62275575	NC_005118.4	-	30606	10422606..10392001	291854, 1305674		Adgrg3			Derived by automated computational analysis using gene prediction method: Gnomon.	1.74	4.123	0.084	1.966	0	8	2	14	0	6	0	0	0	2	4	0	19	26	41	51	33	61	4	1	2
Adgrg5	0.006	0.16	1.085	0.006	27.7574	26.9713	182.607	0.97168	Z-028691	Adgrg5	gene		D:\assemblies\Rattus_norvegicus-Rnor_6.0-dbSNP149\Rattus_norvegicus-Rnor_6.0-dbSNP149.genometemplate\sequences\NC_005118_chr19.gbk#0	62275575	NC_005118.4	-	19185	10514701..10495517	307645, 1305559		Adgrg5	Gpr114		adhesion G protein-coupled receptor G5; Derived by automated computational analysis using gene prediction method: BestRefSeq,Gnomon.	0.006	0.16	1.085	0.006	0	0	0	0	0	0	1	0	0	0	0	0	4	0	0	0	36	18	41	28	19
Adgrg6	1.038	0.656	0.343	1.045	0.632352	0.627813	0.328099	0.992822	Z-000112	Adgrg6	gene		D:\assemblies\Rattus_norvegicus-Rnor_6.0-dbSNP149\Rattus_norvegicus-Rnor_6.0-dbSNP149.genometemplate\sequences\NC_005100_chr1.gbk#0	282763074	NC_005100.4	-	158199	8751540..8593342	308376, 1308551		Adgrg6			Derived by automated computational analysis using gene prediction method: Gnomon.	1.038	0.656	0.343	1.045	0	2	0	0	0	2	1	0	1	0	0	0	47	24	44	40	3	40	37	14	13
Adgrg7	0.001	0.001	0.001	0.001	1	1	1	1	Z-021417	Adgrg7	gene		D:\assemblies\Rattus_norvegicus-Rnor_6.0-dbSNP149\Rattus_norvegicus-Rnor_6.0-dbSNP149.genometemplate\sequences\NC_005110_chr11.gbk#0	90463843	NC_005110.4	+	69131	46103173..46172303	304014, 1307217		Adgrg7	Gpr128		adhesion G protein-coupled receptor G7; Derived by automated computational analysis using gene prediction method: BestRefSeq,Gnomon.	0.001	0.001	0.001	0.001	0	0	0	0	0	0	0	0	0	0	0	0	0	0	0	0	0	0	0	0	0
Adgrl1	0.516	0.728	0.464	0.578	1.40962	1.25948	0.803487	0.893491	Z-028866	Adgrl1	gene		D:\assemblies\Rattus_norvegicus-Rnor_6.0-dbSNP149\Rattus_norvegicus-Rnor_6.0-dbSNP149.genometemplate\sequences\NC_005118_chr19.gbk#0	62275575	NC_005118.4	+	40110	25029037..25069146	65096, 620768		Adgrl1	CL1BA, Lphn1		adhesion G protein-coupled receptor L1, Derived by automated computational analysis using gene prediction method: BestRefSeq.	0.516	0.728	0.464	0.578	16	16	42	28	41	10	69	24	18	41	28	14	16	16	42	28	41	10	69	24	18
Adgrl2	0.352	0.104	0.076	0.583	0.296206	0.178858	0.129975	0.60383	Z-006295	Adgrl2	gene		D:\assemblies\Rattus_norvegicus-Rnor_6.0-dbSNP149\Rattus_norvegicus-Rnor_6.0-dbSNP149.genometemplate\sequences\NC_005101_chr2.gbk#0	266435125	NC_005101.4	-	204308	258997145..258792838	171447, 620835		Adgrl2	Cirl-2, Cirl2, Cl2ac, Lphn2		adhesion G protein-coupled receptor L2, Derived by automated computational analysis using gene prediction method: BestRefSeq.	0.352	0.104	0.076	0.583	0	0	0	0	0	0	0	0	0	0	0	0	21	6	26	32	0	39	7	2	9
Adgrl3	0.035	0.051	0.105	0.21	1.43617	0.242147	0.502414	0.168606	Z-024148	Adgrl3	gene		D:\assemblies\Rattus_norvegicus-Rnor_6.0-dbSNP149\Rattus_norvegicus-Rnor_6.0-dbSNP149.genometemplate\sequences\NC_005113_chr14.gbk#0	115493446	NC_005113.4	-	863910	29226085..28362176	170641, 620836		Adgrl3	Cirl3, Lec3, Lphn3		adhesion G protein-coupled receptor L3; Derived by automated computational analysis using gene prediction method: BestRefSeq,Gnomon.	0.035	0.051	0.105	0.21	0	0	4	0	0	1	2	0	2	0	0	0	0	4	20	0	15	10	12	4	6
Adgrl4	0.463	0.1	0.108	0.576	0.215257	0.172909	0.188137	0.803271	Z-006274	Adgrl4	gene		D:\assemblies\Rattus_norvegicus-Rnor_6.0-dbSNP149\Rattus_norvegicus-Rnor_6.0-dbSNP149.genometemplate\sequences\NC_005101_chr2.gbk#0	266435125	NC_005101.4	+	114856	256609787..256724642	64124, 621136		Adgrl4	Eltd1, Etl		adhesion G protein-coupled receptor L4, Derived by automated computational analysis using gene prediction method: BestRefSeq.	0.463	0.1	0.108	0.576	7	10	14	10	0	28	4	2	6	21	16	6	7	10	14	10	0	28	4	2	6
Adgrv1	0.002	0.041	0.711	0.005	25.077	7.47549	130.031	0.298101	Z-004243	Adgrv1	gene		D:\assemblies\Rattus_norvegicus-Rnor_6.0-dbSNP149\Rattus_norvegicus-Rnor_6.0-dbSNP149.genometemplate\sequences\NC_005101_chr2.gbk#0	266435125	NC_005101.4	-	577613	9504455..8926843	100362255, 1562101		Adgrv1			Derived by automated computational analysis using gene prediction method: Gnomon.	0.002	0.041	0.711	0.005	0	0	0	0	0	0	0	0	0	0	0	0	1	0	0	4	5	8	302	195	143
Adh1	0.005	0.013	0.005	0.001	2.76133	13.308	4.77456	4.81942	Z-006161	Adh1	gene		D:\assemblies\Rattus_norvegicus-Rnor_6.0-dbSNP149\Rattus_norvegicus-Rnor_6.0-dbSNP149.genometemplate\sequences\NC_005101_chr2.gbk#0	266435125	NC_005101.4	+	11589	243550655..243562243	24172, 2044		Adh1	Adh, Adh1a, Adh1c		alcohol dehydrogenase 1 (class I), Derived by automated computational analysis using gene prediction method: BestRefSeq.	0.005	0.013	0.005	0.001	0	0	1	0	16	0	2	0	0	0	0	0	0	0	1	0	16	0	2	0	0
Adh4	0.001	0.001	0.001	0.001	1	1	1	1	Z-006168	Adh4	gene		D:\assemblies\Rattus_norvegicus-Rnor_6.0-dbSNP149\Rattus_norvegicus-Rnor_6.0-dbSNP149.genometemplate\sequences\NC_005101_chr2.gbk#0	266435125	NC_005101.4	+	18029	243702035..243720063	29646, 71028		Adh4	Ac1002, ADH-1		alcohol dehydrogenase 4 (class II), pi polypeptide; Derived by automated computational analysis using gene prediction method: BestRefSeq.	0.001	0.001	0.001	0.001	0	0	0	0	0	0	0	0	0	0	0	0	0	0	0	0	0	0	0	0	0
Adh5	12.623	18.968	13.639	14.597	1.50267	1.29947	0.93442	0.864773	Z-006170	Adh5	gene		D:\assemblies\Rattus_norvegicus-Rnor_6.0-dbSNP149\Rattus_norvegicus-Rnor_6.0-dbSNP149.genometemplate\sequences\NC_005101_chr2.gbk#0	266435125	NC_005101.4	+	12408	243728500..243740907	100145871, 2292706		Adh5			alcohol dehydrogenase 5 (class III), chi polypeptide; Derived by automated computational analysis using gene prediction method: BestRefSeq.	12.623	18.968	13.639	14.597	160	116	140	230	52	281	311	281	143	210	150	136	160	116	140	230	52	281	311	281	143
Adh6	0.004	0.037	0.001	0.004	8.19726	8.8496	0.227131	1.07958	Z-006167	Adh6	gene		D:\assemblies\Rattus_norvegicus-Rnor_6.0-dbSNP149\Rattus_norvegicus-Rnor_6.0-dbSNP149.genometemplate\sequences\NC_005101_chr2.gbk#0	266435125	NC_005101.4	+	31290	243656568..243687857	310903, 1306313		Adh6			alcohol dehydrogenase 6 (class V); Derived by automated computational analysis using gene prediction method: BestRefSeq,Gnomon.	0.004	0.037	0.001	0.004	0	0	1	1	0	2	0	0	0	0	0	1	0	0	1	1	0	4	0	0	0
Adh6a	0.001	0.007	0.097	0.001	7.81879	7.81879	102.669	1	Z-006163	Adh6a	gene		D:\assemblies\Rattus_norvegicus-Rnor_6.0-dbSNP149\Rattus_norvegicus-Rnor_6.0-dbSNP149.genometemplate\sequences\NC_005101_chr2.gbk#0	266435125	NC_005101.4	+	22272	243577086..243599357	295498, 1310029		Adh6a			alcohol dehydrogenase 6A (class V); Derived by automated computational analysis using gene prediction method: BestRefSeq,Gnomon.	0.001	0.007	0.097	0.001	0	0	0	0	0	0	0	0	0	0	0	0	0	0	0	0	0	4	2	2	1
Adh7	0.001	0.001	0.001	0.004	1	0.217301	0.217301	0.217301	Z-006159	Adh7	gene		D:\assemblies\Rattus_norvegicus-Rnor_6.0-dbSNP149\Rattus_norvegicus-Rnor_6.0-dbSNP149.genometemplate\sequences\NC_005101_chr2.gbk#0	266435125	NC_005101.4	+	16326	243500540..243516865	171178, 621638		Adh7			alcohol dehydrogenase 7 (class IV), mu or sigma polypeptide; Derived by automated computational analysis using gene prediction method: BestRefSeq,Gnomon.	0.001	0.001	0.001	0.004	0	0	0	0	0	0	0	0	0	0	0	0	0	0	0	0	0	0	0	0	0
Adhfe1	0.029	0.001	0.198	0.005	0.0326001	0.187239	39.3086	5.7435	Z-010827	Adhfe1	gene		D:\assemblies\Rattus_norvegicus-Rnor_6.0-dbSNP149\Rattus_norvegicus-Rnor_6.0-dbSNP149.genometemplate\sequences\NC_005104_chr5.gbk#0	173707219	NC_005104.4	-	26590	9429783..9403194	362474, 1308863		Adhfe1			alcohol dehydrogenase, iron containing, 1; Derived by automated computational analysis using gene prediction method: BestRefSeq,Gnomon.	0.029	0.001	0.198	0.005	0	0	0	0	0	0	0	0	0	0	0	0	2	0	2	0	0	0	6	5	2
Adi1	5.943	16.748	10.017	10.445	2.81812	1.60339	0.959005	0.568957	Z-012984	Adi1	gene		D:\assemblies\Rattus_norvegicus-Rnor_6.0-dbSNP149\Rattus_norvegicus-Rnor_6.0-dbSNP149.genometemplate\sequences\NC_005105_chr6.gbk#0	147991367	NC_005105.4	+	6963	47940211..47947173	298934, 727828		Adi1	Alp1, Fe-ARD, MTCBP-1, Ni-ARD		acireductone dioxygenase 1, Derived by automated computational analysis using gene prediction method: BestRefSeq.	5.943	16.748	10.017	10.445	28	21	51	48	82	65	94	112	52	74	34	69	28	21	51	48	82	65	94	112	52
Adig	1.561	3.334	1.662	0.687	2.13643	4.85405	2.41991	2.27203	Z-008392	Adig	gene		D:\assemblies\Rattus_norvegicus-Rnor_6.0-dbSNP149\Rattus_norvegicus-Rnor_6.0-dbSNP149.genometemplate\sequences\NC_005102_chr3.gbk#0	177699992	NC_005102.4	-	5442	153952269..153946828	100361007, 2320953		Adig			Derived by automated computational analysis using gene prediction method: Gnomon.	1.561	3.334	1.662	0.687	0	0	0	0	0	0	0	0	0	0	0	0	1.5	3	11	8	2	11.5	9.5	6	4
Adipoq	9.595	17.516	4.276	7.81	1.8256	2.24292	0.547495	1.22859	Z-021755	Adipoq	gene		D:\assemblies\Rattus_norvegicus-Rnor_6.0-dbSNP149\Rattus_norvegicus-Rnor_6.0-dbSNP149.genometemplate\sequences\NC_005110_chr11.gbk#0	90463843	NC_005110.4	-	13644	81344488..81330845	246253, 628748		Adipoq	Acdc, Acrp30		adiponectin, C1Q and collagen domain containing; Derived by automated computational analysis using gene prediction method: BestRefSeq.	9.595	17.516	4.276	7.81	39	80	102	121	50	122	151	79	9	95	107	18	39	80	102	121	50	122	151	79	9
Adipor1	46.12	93.954	9.806	59.327	2.03714	1.58366	0.165291	0.777395	Z-023069	Adipor1	gene		D:\assemblies\Rattus_norvegicus-Rnor_6.0-dbSNP149\Rattus_norvegicus-Rnor_6.0-dbSNP149.genometemplate\sequences\NC_005112_chr13.gbk#0	114033958	NC_005112.4	+	19764	51240470..51260233	289036, 1303151		Adipor1			adiponectin receptor 1; Derived by automated computational analysis using gene prediction method: BestRefSeq,Gnomon.	46.12	93.954	9.806	59.327	0	0	0	0	0	0	0	0	0	0	0	0	586	537	406	1001	456	902	211	172	129
Adipor2	4.519	5.565	0.934	4.337	1.23149	1.28325	0.215461	1.04203	Z-010249	Adipor2	gene		D:\assemblies\Rattus_norvegicus-Rnor_6.0-dbSNP149\Rattus_norvegicus-Rnor_6.0-dbSNP149.genometemplate\sequences\NC_005103_chr4.gbk#0	184226339	NC_005103.4	-	67974	151480108..151412135	312670, 1307891		Adipor2			adiponectin receptor 2; Derived by automated computational analysis using gene prediction method: BestRefSeq,Gnomon.	4.519	5.565	0.934	4.337	0	0	0	0	0	0	0	0	0	0	0	0	34	47	82	46	26	78	12	23	16
Adk	7.573	19.393	4.312	8.186	2.56072	2.36904	0.526743	0.925147	Z-024829	Adk	gene		D:\assemblies\Rattus_norvegicus-Rnor_6.0-dbSNP149\Rattus_norvegicus-Rnor_6.0-dbSNP149.genometemplate\sequences\NC_005114_chr15.gbk#0	111246239	NC_005114.4	-	402354	3435888..3033535	25368, 2046		Adk	AK		adenosine kinase; Derived by automated computational analysis using gene prediction method: BestRefSeq,Gnomon.	7.573	19.393	4.312	8.186	11	10	3	17	47	30	11	4	11	7	7	12	117	82	70	123	144	215	86	92	46
Adm	0.77	0.048	1.319	0.709	0.0624934	0.067844	1.8598	1.08562	Z-002555	Adm	gene		D:\assemblies\Rattus_norvegicus-Rnor_6.0-dbSNP149\Rattus_norvegicus-Rnor_6.0-dbSNP149.genometemplate\sequences\NC_005100_chr1.gbk#0	282763074	NC_005100.4	+	4072	175443189..175447260	25026, 2047		Adm	Ap, H39316, RATAP		adrenomedullin; Derived by automated computational analysis using gene prediction method: BestRefSeq,Gnomon.	0.77	0.048	1.319	0.709	0	0	0	0	0	0	0	0	0	0	0	0	4	2	9	1	0	2	12	23	5
Adm2	0.06	0.007	0.905	0.012	0.112598	0.555061	74.6839	4.9296	Z-015556	Adm2	gene		D:\assemblies\Rattus_norvegicus-Rnor_6.0-dbSNP149\Rattus_norvegicus-Rnor_6.0-dbSNP149.genometemplate\sequences\NC_005106_chr7.gbk#0	145729302	NC_005106.4	+	1747	130296895..130298641	399475, 1302971		Adm2	Imd		adrenomedullin 2, Derived by automated computational analysis using gene prediction method: BestRefSeq.	0.06	0.007	0.905	0.012	2	0	2	1	0	0	11	10	2	8	0	0	2	0	2	1	0	0	11	10	2
Adnp	4.244	4.731	2.48	4.153	1.11468	1.13916	0.597239	1.02196	Z-008603	Adnp	gene		D:\assemblies\Rattus_norvegicus-Rnor_6.0-dbSNP149\Rattus_norvegicus-Rnor_6.0-dbSNP149.genometemplate\sequences\NC_005102_chr3.gbk#0	177699992	NC_005102.4	-	27632	164964819..164937188	64622, 71030		Adnp			activity-dependent neuroprotector homeobox, Derived by automated computational analysis using gene prediction method: BestRefSeq.	4.244	4.731	2.48	4.153	142	116	153	160	42	198	170	141	80	154	122	134	142	116	153	160	42	198	170	141	80
Adnp2	0.833	2.171	0.776	1.278	2.60786	1.69881	0.607306	0.651421	Z-028525	Adnp2	gene		D:\assemblies\Rattus_norvegicus-Rnor_6.0-dbSNP149\Rattus_norvegicus-Rnor_6.0-dbSNP149.genometemplate\sequences\NC_005117_chr18.gbk#0	88201929	NC_005117.4	-	23772	76661186..76637415	307236, 1308279		Adnp2	RGD1308279		ADNP homeobox 2, Derived by automated computational analysis using gene prediction method: BestRefSeq.	0.833	2.171	0.776	1.278	21	22	45	39	68	53	65	38	26	81	22	45	21	22	45	39	68	53	65	38	26
Ado	0.399	1.602	0.556	0.772	4.01343	2.07508	0.719787	0.517033	Z-030017	Ado	gene		D:\assemblies\Rattus_norvegicus-Rnor_6.0-dbSNP149\Rattus_norvegicus-Rnor_6.0-dbSNP149.genometemplate\sequences\NC_005119_chr20.gbk#0	56205956	NC_005119.4	+	1181	22447996..22449176	309732, 1308233		Ado	RGD1308233		2-aminoethanethiol dioxygenase, Derived by automated computational analysis using gene prediction method: BestRefSeq.	0.399	1.602	0.556	0.772	7	2	2	15	2	23	6	8	6	6	9	4	7	2	2	15	2	23	6	8	6
Adora1	1.174	2.682	0.107	1.99	2.28461	1.34763	0.0537609	0.589876	Z-023062	Adora1	gene		D:\assemblies\Rattus_norvegicus-Rnor_6.0-dbSNP149\Rattus_norvegicus-Rnor_6.0-dbSNP149.genometemplate\sequences\NC_005112_chr13.gbk#0	114033958	NC_005112.4	-	34803	51076913..51042111	29290, 2048		Adora1			adenosine A1 receptor; Derived by automated computational analysis using gene prediction method: BestRefSeq,Gnomon.	1.174	2.682	0.107	1.99	0	0	0	0	0	0	0	0	0	0	0	0	22	3	21	14	15	30	1	1	4
Adora2a	1.876	4.28	1.022	2.376	2.2811	1.80093	0.429958	0.789501	Z-029951	Adora2a	gene		D:\assemblies\Rattus_norvegicus-Rnor_6.0-dbSNP149\Rattus_norvegicus-Rnor_6.0-dbSNP149.genometemplate\sequences\NC_005119_chr20.gbk#0	56205956	NC_005119.4	-	17623	14282873..14265251	25369, 2049		Adora2a	A2ar, ADENO, Adora2l1		adenosine A2a receptor; Derived by automated computational analysis using gene prediction method: BestRefSeq,Gnomon.	1.876	4.28	1.022	2.376	0	0	0	0	0	0	0	0	0	0	0	0	39	36	8	55	22	42	52	19	7
Adora2b	0.006	0.011	0.005	0.001	1.84497	11.676	4.97622	6.32855	Z-019625	Adora2b	gene		D:\assemblies\Rattus_norvegicus-Rnor_6.0-dbSNP149\Rattus_norvegicus-Rnor_6.0-dbSNP149.genometemplate\sequences\NC_005109_chr10.gbk#0	112626471	NC_005109.4	+	16804	48569563..48586366	29316, 2050		Adora2b			adenosine A2B receptor, Derived by automated computational analysis using gene prediction method: BestRefSeq.	0.006	0.011	0.005	0.001	0	0	2	10	0	0	2	0	0	0	0	0	0	0	2	10	0	0	2	0	0
Adora3	0.001	0.006	0.232	0.001	6.64655	6.64655	245.132	1	Z-005834	Adora3	gene		D:\assemblies\Rattus_norvegicus-Rnor_6.0-dbSNP149\Rattus_norvegicus-Rnor_6.0-dbSNP149.genometemplate\sequences\NC_005101_chr2.gbk#0	266435125	NC_005101.4	+	42309	208336909..208379217	25370, 2051		Adora3	Tgpcr1		adenosine A3 receptor; Derived by automated computational analysis using gene prediction method: BestRefSeq,Gnomon.	0.001	0.006	0.232	0.001	0	0	0	0	0	0	0	0	0	0	0	0	0	0	0	0	0	3	5.5	4	3
Adpgk	2.524	3.019	1.661	1.957	1.19574	1.54247	0.848934	1.28998	Z-016755	Adpgk	gene		D:\assemblies\Rattus_norvegicus-Rnor_6.0-dbSNP149\Rattus_norvegicus-Rnor_6.0-dbSNP149.genometemplate\sequences\NC_005107_chr8.gbk#0	133307652	NC_005107.4	+	27962	64088871..64116832	315722, 1306103		Adpgk	RGD1306103		ADP-dependent glucokinase; Derived by automated computational analysis using gene prediction method: BestRefSeq,Gnomon.	2.524	3.019	1.661	1.957	6	6	5	2	0	2	6	0	4	2	2	2	24	33	61	50	18	35	55	34	28
Adprh	4.15	0.448	18.454	4.278	0.107974	0.104756	4.31386	0.970196	Z-021553	Adprh	gene		D:\assemblies\Rattus_norvegicus-Rnor_6.0-dbSNP149\Rattus_norvegicus-Rnor_6.0-dbSNP149.genometemplate\sequences\NC_005110_chr11.gbk#0	90463843	NC_005110.4	+	6341	64861772..64868112	25371, 2052		Adprh	ADPRHA		ADP-ribosylarginine hydrolase; Derived by automated computational analysis using gene prediction method: BestRefSeq,Gnomon.	4.15	0.448	18.454	4.278	0	0	0	0	0	0	0	0	0	0	0	0	56	34	44	75	0	82	422	297	224
Adprhl1	0.037	0.235	0.042	0.065	6.31685	3.58707	0.643619	0.567858	Z-026761	Adprhl1	gene		D:\assemblies\Rattus_norvegicus-Rnor_6.0-dbSNP149\Rattus_norvegicus-Rnor_6.0-dbSNP149.genometemplate\sequences\NC_005115_chr16.gbk#0	90668790	NC_005115.4	+	32036	81616098..81648133	290880, 1305641		Adprhl1			ADP-ribosylhydrolase like 1; Derived by automated computational analysis using gene prediction method: BestRefSeq,Gnomon.	0.037	0.235	0.042	0.065	1	0	0	0	4	0	0	0	0	2	0	0	8	8	0	2	8	3	2	2	6
Adprhl2	6.981	5.585	5.362	6.639	0.800024	0.841253	0.807621	1.05153	Z-011955	Adprhl2	gene		D:\assemblies\Rattus_norvegicus-Rnor_6.0-dbSNP149\Rattus_norvegicus-Rnor_6.0-dbSNP149.genometemplate\sequences\NC_005104_chr5.gbk#0	173707219	NC_005104.4	-	5275	144341586..144336312	362600, 1309068		Adprhl2			ADP-ribosylhydrolase like 2, Derived by automated computational analysis using gene prediction method: BestRefSeq.	6.981	5.585	5.362	6.639	80	76	70	118	8	88	135	121	45	105	63	59	80	76	70	118	8	88	135	121	45
Adprm	3.413	11.706	15.66	6.286	3.42974	1.86223	2.49127	0.542967	Z-019667	Adprm	gene		D:\assemblies\Rattus_norvegicus-Rnor_6.0-dbSNP149\Rattus_norvegicus-Rnor_6.0-dbSNP149.genometemplate\sequences\NC_005109_chr10.gbk#0	112626471	NC_005109.4	-	12547	53595821..53583275	287406, 1309906		Adprm	ADPRibase-Mn, MDS006, RGD1309906		ADP-ribose/CDP-alcohol diphosphatase, manganese-dependent; Derived by automated computational analysis using gene prediction method: BestRefSeq,Gnomon.	3.413	11.706	15.66	6.286	2	0	0	0	0	0	9	4	5	0	0	0	46	42	18	47	92	128	323	220	179
Adra1a	0.005	0.034	0.001	0.029	6.27433	1.18603	0.0327314	0.189028	Z-025540	Adra1a	gene		D:\assemblies\Rattus_norvegicus-Rnor_6.0-dbSNP149\Rattus_norvegicus-Rnor_6.0-dbSNP149.genometemplate\sequences\NC_005114_chr15.gbk#0	111246239	NC_005114.4	+	101318	43296997..43398314	29412, 2055		Adra1a	Adra1c		adrenoceptor alpha 1A; Derived by automated computational analysis using gene prediction method: BestRefSeq,Gnomon.	0.005	0.034	0.001	0.029	0	0	0	0	0	0	0	0	0	0	0	0	0	0	2	2	0	2	0	0	0
Adra1b	0.005	0.005	0.026	0.001	1.00694	5.46716	27.181	5.42947	Z-019250	Adra1b	gene		D:\assemblies\Rattus_norvegicus-Rnor_6.0-dbSNP149\Rattus_norvegicus-Rnor_6.0-dbSNP149.genometemplate\sequences\NC_005109_chr10.gbk#0	112626471	NC_005109.4	-	57883	29450644..29392762	24173, 2054		Adra1b			adrenoceptor alpha 1B, Derived by automated computational analysis using gene prediction method: BestRefSeq.	0.005	0.005	0.026	0.001	0	0	2	0	0	2	4	3	0	0	0	0	0	0	2	0	0	2	4	3	0
Adra1d	0.001	0.005	0.001	0.005	5.73169	1.14477	0.199727	0.199727	Z-008031	Adra1d	gene		D:\assemblies\Rattus_norvegicus-Rnor_6.0-dbSNP149\Rattus_norvegicus-Rnor_6.0-dbSNP149.genometemplate\sequences\NC_005102_chr3.gbk#0	177699992	NC_005102.4	-	16009	124145566..124129558	29413, 62064		Adra1d	Adrd1		adrenoceptor alpha 1D, Derived by automated computational analysis using gene prediction method: BestRefSeq.	0.001	0.005	0.001	0.005	0	0	0	2	0	0	0	0	0	0	0	2	0	0	0	2	0	0	0	0	0
Adra2a	0.035	0.007	0.167	0.145	0.194491	0.0469015	1.15437	0.241149	Z-004108	Adra2a	gene		D:\assemblies\Rattus_norvegicus-Rnor_6.0-dbSNP149\Rattus_norvegicus-Rnor_6.0-dbSNP149.genometemplate\sequences\NC_005100_chr1.gbk#0	282763074	NC_005100.4	+	2801	274766283..274769083	25083, 2056		Adra2a	CA2-47, RATRG20, RG20		adrenoceptor alpha 2A, Derived by automated computational analysis using gene prediction method: BestRefSeq.	0.035	0.007	0.167	0.145	4	0	2	0	0	4	2	11	2	4	1	2	4	0	2	0	0	4	2	11	2
Adra2b	0.023	0.855	0.001	0.021	37.086	40.2416	0.0444895	1.08509	Z-007932	Adra2b	gene		D:\assemblies\Rattus_norvegicus-Rnor_6.0-dbSNP149\Rattus_norvegicus-Rnor_6.0-dbSNP149.genometemplate\sequences\NC_005102_chr3.gbk#0	177699992	NC_005102.4	+	4047	119805941..119809987	24174, 2057		Adra2b			adrenoceptor alpha 2B, Derived by automated computational analysis using gene prediction method: BestRefSeq.	0.023	0.855	0.001	0.021	0	1	2	7	3	25	0	0	0	0	2	1	0	1	2	7	3	26	0	0	0
Adra2c	0.006	0.006	0.001	0.001	0.935856	6.13547	1	6.55599	Z-024477	Adra2c	gene		D:\assemblies\Rattus_norvegicus-Rnor_6.0-dbSNP149\Rattus_norvegicus-Rnor_6.0-dbSNP149.genometemplate\sequences\NC_005113_chr14.gbk#0	115493446	NC_005113.4	-	1704	80732010..80730307	24175, 2058		Adra2c			adrenoceptor alpha 2C, Derived by automated computational analysis using gene prediction method: BestRefSeq.	0.006	0.006	0.001	0.001	4	0	0	2	0	0	0	0	0	0	0	0	4	0	0	2	0	0	0	0	0
Adrb1	0.035	0.203	0.021	0.115	5.83856	1.77519	0.185336	0.304046	Z-004138	Adrb1	gene		D:\assemblies\Rattus_norvegicus-Rnor_6.0-dbSNP149\Rattus_norvegicus-Rnor_6.0-dbSNP149.genometemplate\sequences\NC_005100_chr1.gbk#0	282763074	NC_005100.4	+	1401	277537585..277538985	24925, 2059		Adrb1	B1AR, RATB1AR		adrenoceptor beta 1, Derived by automated computational analysis using gene prediction method: BestRefSeq.	0.035	0.203	0.021	0.115	4	0	2	2	4	1	0	2	2	1	2	2	4	0	2	2	4	1	0	2	2
Adrb2	1.196	0.121	0.574	1.181	0.100931	0.102148	0.485472	1.01206	Z-028345	Adrb2	gene		D:\assemblies\Rattus_norvegicus-Rnor_6.0-dbSNP149\Rattus_norvegicus-Rnor_6.0-dbSNP149.genometemplate\sequences\NC_005117_chr18.gbk#0	88201929	NC_005117.4	-	2043	57515834..57513792	24176, 2060		Adrb2			adrenoceptor beta 2, Derived by automated computational analysis using gene prediction method: BestRefSeq.	1.196	0.121	0.574	1.181	14	11	20	16	0	10	24	9	6	22	16	9	14	11	20	16	0	10	24	9	6
Adrb3	0.961	0.108	0.033	0.802	0.11195	0.134194	0.0416292	1.1987	Z-026582	Adrb3	gene		D:\assemblies\Rattus_norvegicus-Rnor_6.0-dbSNP149\Rattus_norvegicus-Rnor_6.0-dbSNP149.genometemplate\sequences\NC_005115_chr16.gbk#0	90668790	NC_005115.4	+	3092	69003541..69006632	25645, 2061		Adrb3	ADRB		adrenoceptor beta 3; Derived by automated computational analysis using gene prediction method: BestRefSeq,Gnomon.	0.961	0.108	0.033	0.802	0	0	0	3	0	1	0	0	0	0	0	0	6	18	14	23	0	5	4	4	0
Adrm1	16.038	31.634	39.142	19.658	1.97246	1.60924	1.99118	0.815852	Z-008737	Adrm1	gene		D:\assemblies\Rattus_norvegicus-Rnor_6.0-dbSNP149\Rattus_norvegicus-Rnor_6.0-dbSNP149.genometemplate\sequences\NC_005102_chr3.gbk#0	177699992	NC_005102.4	+	4763	175548181..175552943	65138, 69248		Adrm1	Gp110		adhesion regulating molecule 1, Derived by automated computational analysis using gene prediction method: BestRefSeq.	16.038	31.634	39.142	19.658	208	200	165	347	163	355	1134	833	402	331	174	234	208	200	165	347	163	355	1136	833	402
Adsl	2.965	4.292	10.17	4.814	1.44751	0.891547	2.11255	0.61592	Z-015405	Adsl	gene		D:\assemblies\Rattus_norvegicus-Rnor_6.0-dbSNP149\Rattus_norvegicus-Rnor_6.0-dbSNP149.genometemplate\sequences\NC_005106_chr7.gbk#0	145729302	NC_005106.4	+	35128	122157201..122192328	315150, 1307617		Adsl	null		adenylosuccinate lyase, Derived by automated computational analysis using gene prediction method: BestRefSeq.	2.965	4.292	10.17	4.814	33	48	46	65	24	54	345	248	131	95	70	50	33	48	46	65	24	54	345	248	131
Adss	9.434	17.967	4.602	12.467	1.90453	1.4412	0.369159	0.756722	Z-023577	Adss	gene		D:\assemblies\Rattus_norvegicus-Rnor_6.0-dbSNP149\Rattus_norvegicus-Rnor_6.0-dbSNP149.genometemplate\sequences\NC_005112_chr13.gbk#0	114033958	NC_005112.4	-	30336	95943761..95913426	289276, 1310508		Adss	Adss2		adenylosuccinate synthase, Derived by automated computational analysis using gene prediction method: BestRefSeq.	9.434	17.967	4.602	12.467	133	121	122	227	104	219	149	72	81	182	158	168	133	121	122	227	104	219	149	72	81
Adssl1	2.204	4.186	0.299	3.354	1.89916	1.24813	0.0891755	0.657205	Z-013825	Adssl1	gene		D:\assemblies\Rattus_norvegicus-Rnor_6.0-dbSNP149\Rattus_norvegicus-Rnor_6.0-dbSNP149.genometemplate\sequences\NC_005105_chr6.gbk#0	147991367	NC_005105.4	+	21877	137184818..137206694	684425, 1590342		Adssl1			Derived by automated computational analysis using gene prediction method: Gnomon.	2.204	4.186	0.299	3.354	35	24	30	35	20	94	16	15	1	58	34	48	35	24	30	35	20	94	16	15	1
Adtrp	0.008	0.007	0.974	0.001	0.907763	7.71344	1030.62	8.49719	Z-027197	Adtrp	gene		D:\assemblies\Rattus_norvegicus-Rnor_6.0-dbSNP149\Rattus_norvegicus-Rnor_6.0-dbSNP149.genometemplate\sequences\NC_005116_chr17.gbk#0	90843779	NC_005116.4	+	68384	22619913..22688296	361228, 1305679		Adtrp	Aa2-020, RGD1305679		androgen-dependent TFPI-regulating protein; Derived by automated computational analysis using gene prediction method: BestRefSeq,Gnomon.	0.008	0.007	0.974	0.001	0	0	0	0	0	0	0	0	0	0	0	0	0	4	0	2	0	0	19	7	8
Aebp1	4.264	5.533	4.608	4.855	1.29775	1.13975	0.949172	0.87825	Z-024597	Aebp1	gene		D:\assemblies\Rattus_norvegicus-Rnor_6.0-dbSNP149\Rattus_norvegicus-Rnor_6.0-dbSNP149.genometemplate\sequences\NC_005113_chr14.gbk#0	115493446	NC_005113.4	+	10071	86101253..86111323	305494, 1306922		Aebp1			AE binding protein 1; Derived by automated computational analysis using gene prediction method: BestRefSeq,Gnomon.	4.264	5.533	4.608	4.855	8	2	9	1	0	6	1	3	3	8	7	2	151	86	210	138	98	168	336	257	152
Aebp2	4.2	5.383	3.414	4.86	1.28169	1.1077	0.702502	0.864254	Z-010656	Aebp2	gene		D:\assemblies\Rattus_norvegicus-Rnor_6.0-dbSNP149\Rattus_norvegicus-Rnor_6.0-dbSNP149.genometemplate\sequences\NC_005103_chr4.gbk#0	184226339	NC_005103.4	+	63883	174799378..174863260	297705, 1307233		Aebp2			AE binding protein 2; Derived by automated computational analysis using gene prediction method: BestRefSeq,Gnomon.	4.2	5.383	3.414	4.86	0	1	0	0	0	0	2	0	0	0	0	1	64	62	52	94	18	90	91	77	58
Aen	1.628	4.645	2.546	1.855	2.85401	2.50415	1.37258	0.877416	Z-001930	Aen	gene		D:\assemblies\Rattus_norvegicus-Rnor_6.0-dbSNP149\Rattus_norvegicus-Rnor_6.0-dbSNP149.genometemplate\sequences\NC_005100_chr1.gbk#0	282763074	NC_005100.4	+	9422	140584328..140593749	361594, 1305051		Aen	Isg20l1, RGD1305051		apoptosis enhancing nuclease; Derived by automated computational analysis using gene prediction method: BestRefSeq,Gnomon.	1.628	4.645	2.546	1.855	0	0	0	0	0	0	0	0	0	0	0	0	13	10	30	45	48	16	51	36	31
Aes	127.067	253.637	169.125	155.325	1.9961	1.63294	1.08885	0.818069	Z-014202	Aes	gene		D:\assemblies\Rattus_norvegicus-Rnor_6.0-dbSNP149\Rattus_norvegicus-Rnor_6.0-dbSNP149.genometemplate\sequences\NC_005106_chr7.gbk#0	145729302	NC_005106.4	-	5314	11018156..11012843	29466, 2731		Aes	Grg, Grg-5		amino-terminal enhancer of split, Derived by automated computational analysis using gene prediction method: BestRefSeq.	127.067	253.637	169.125	155.325	789	649	713	1282	600	1439	2104	1737	898	1151	810	762	789	649	713	1282	600	1439	2104	1737	898
Afap1	0.497	0.059	0.027	0.883	0.118169	0.0665338	0.0304085	0.56304	Z-024465	Afap1	gene		D:\assemblies\Rattus_norvegicus-Rnor_6.0-dbSNP149\Rattus_norvegicus-Rnor_6.0-dbSNP149.genometemplate\sequences\NC_005113_chr14.gbk#0	115493446	NC_005113.4	-	111965	80035096..79923132	140935, 619959		Afap1	Afap		actin filament associated protein 1; Derived by automated computational analysis using gene prediction method: BestRefSeq,Gnomon.	0.497	0.059	0.027	0.883	0	0	0	0	0	0	0	0	0	0	0	0	4	12	28	4	0	15	4	0	6
Afap1l1	1.808	2.403	0.371	3.243	1.32913	0.741125	0.114366	0.557602	Z-028342	Afap1l1	gene		D:\assemblies\Rattus_norvegicus-Rnor_6.0-dbSNP149\Rattus_norvegicus-Rnor_6.0-dbSNP149.genometemplate\sequences\NC_005117_chr18.gbk#0	88201929	NC_005117.4	-	61931	57114589..57052659	291565, 1311580		Afap1l1	RGD1311580		actin filament associated protein 1-like 1; Derived by automated computational analysis using gene prediction method: BestRefSeq,Gnomon.	1.808	2.403	0.371	3.243	9	7	4	9	0	3	0	1	4	8	8	10	48	36	38	56	14	75	9	20	12
Afap1l2	4.69	7.767	0.483	6.762	1.65591	1.14865	0.0715053	0.693666	Z-004143	Afap1l2	gene		D:\assemblies\Rattus_norvegicus-Rnor_6.0-dbSNP149\Rattus_norvegicus-Rnor_6.0-dbSNP149.genometemplate\sequences\NC_005100_chr1.gbk#0	282763074	NC_005100.4	-	96540	277827299..277730760	292130, 1310668		Afap1l2	RGD1310668		actin filament associated protein 1-like 2; Derived by automated computational analysis using gene prediction method: BestRefSeq,Gnomon.	4.69	7.767	0.483	6.762	0	0	1	0	4	2	0	0	0	2	2	2	112	108	137	219	92	142	33	14	15
Afdn	1.736	1.595	0.499	1.92	0.91871	0.830826	0.260145	0.90434	Z-000505	Afdn	gene		D:\assemblies\Rattus_norvegicus-Rnor_6.0-dbSNP149\Rattus_norvegicus-Rnor_6.0-dbSNP149.genometemplate\sequences\NC_005100_chr1.gbk#0	282763074	NC_005100.4	-	148046	53861918..53713873	26955, 708561		Afdn	Af6		myeloid/lymphoid or mixed-lineage leukemia; translocated to, 4; Derived by automated computational analysis using gene prediction method: BestRefSeq.	1.736	1.595	0.499	1.92	88	60	133	111	22	85	43	39	38	125	89	91	88	60	133	111	22	85	43	39	38
Aff1	1.694	2.118	0.572	1.905	1.25049	1.11177	0.30035	0.889064	Z-023928	Aff1	gene		D:\assemblies\Rattus_norvegicus-Rnor_6.0-dbSNP149\Rattus_norvegicus-Rnor_6.0-dbSNP149.genometemplate\sequences\NC_005113_chr14.gbk#0	115493446	NC_005113.4	-	162034	7384916..7222883	305152, 1307940		Aff1	Mllt2		AF4/FMR2 family, member 1; Derived by automated computational analysis using gene prediction method: BestRefSeq,Gnomon.	1.694	2.118	0.572	1.905	0	0	0	0	0	0	2	0	0	0	1	0	33	89	71	62	44	57	42	39	19
Aff2	0.005	0.005	0.003	0.006	1.00694	0.763359	0.520086	0.758096	Z-031301	Aff2	gene		D:\assemblies\Rattus_norvegicus-Rnor_6.0-dbSNP149\Rattus_norvegicus-Rnor_6.0-dbSNP149.genometemplate\sequences\NC_005120_chrX.gbk#0	159970021	NC_005120.4	-	511072	154051022..153539951	293922, 1565592		Aff2			Derived by automated computational analysis using gene prediction method: Gnomon.	0.005	0.005	0.003	0.006	0	0	0	0	0	0	0	0	0	0	0	0	0	0	4	0	0	4	0	0	2
Aff3	0.357	0.05	1.287	0.429	0.13994	0.116341	3.00183	0.831364	Z-018080	Aff3	gene		D:\assemblies\Rattus_norvegicus-Rnor_6.0-dbSNP149\Rattus_norvegicus-Rnor_6.0-dbSNP149.genometemplate\sequences\NC_005108_chr9.gbk#0	122095297	NC_005108.4	-	453986	45291964..44837979	363220, 1308527		Aff3	Laf4		AF4/FMR2 family, member 3; Derived by automated computational analysis using gene prediction method: BestRefSeq,Gnomon.	0.357	0.05	1.287	0.429	0	0	0	0	0	0	3	4	0	0	0	0	14	8	18	16	0	6	95	86	46
Aff4	1.575	0.784	0.964	1.242	0.497962	0.63171	0.776389	1.26859	Z-019406	Aff4	gene		D:\assemblies\Rattus_norvegicus-Rnor_6.0-dbSNP149\Rattus_norvegicus-Rnor_6.0-dbSNP149.genometemplate\sequences\NC_005109_chr10.gbk#0	112626471	NC_005109.4	+	80855	38692167..38773021	303132, 1311694		Aff4	Laf4l		AF4/FMR2 family, member 4; Derived by automated computational analysis using gene prediction method: BestRefSeq,Gnomon.	1.575	0.784	0.964	1.242	0	0	0	0	0	0	0	0	0	0	0	0	33	52	85	66	2	52	82	42	37
Afg3l1	2.987	9.222	8.071	5.103	3.08774	1.80729	1.58173	0.585313	Z-029349	Afg3l1	gene		D:\assemblies\Rattus_norvegicus-Rnor_6.0-dbSNP149\Rattus_norvegicus-Rnor_6.0-dbSNP149.genometemplate\sequences\NC_005118_chr19.gbk#0	62275575	NC_005118.4	+	27153	56272171..56299323	361436, 1309722		Afg3l1			AFG3(ATPase family gene 3)-like 1 (S. cerevisiae), Derived by automated computational analysis using gene prediction method: BestRefSeq.	2.987	9.222	8.071	5.103	106	66	46	159	113	201	399	370	164	188	82	111	106	66	46	159	113	201	399	370	164
Afg3l2	3.186	6.278	6.498	3.597	1.97052	1.74533	1.80656	0.88572	Z-028405	Afg3l2	gene		D:\assemblies\Rattus_norvegicus-Rnor_6.0-dbSNP149\Rattus_norvegicus-Rnor_6.0-dbSNP149.genometemplate\sequences\NC_005117_chr18.gbk#0	88201929	NC_005117.4	-	44093	63185510..63141418	307350, 1305259		Afg3l2			AFG3 like matrix AAA peptidase subunit 2, Derived by automated computational analysis using gene prediction method: BestRefSeq.	3.186	6.278	6.498	3.597	77	72	74	148	77	105	378	268	131	110	59	97	77	72	74	148	77	105	378	268	131
Afm	0.006	0.385	0.016	0.001	68.6925	406.93	17.1213	5.92393	Z-024067	Afm	gene		D:\assemblies\Rattus_norvegicus-Rnor_6.0-dbSNP149\Rattus_norvegicus-Rnor_6.0-dbSNP149.genometemplate\sequences\NC_005113_chr14.gbk#0	115493446	NC_005113.4	-	53535	19132212..19078678	282708, 628614		Afm			afamin; Derived by automated computational analysis using gene prediction method: BestRefSeq,Gnomon.	0.006	0.385	0.016	0.001	0	0	0	0	0	0	0	0	0	0	0	0	0	0	3	2	12	5	2	2	0
Afmid	4.452	10.079	0.74	5.358	2.26416	1.88128	0.138105	0.830894	Z-020930	Afmid	gene		D:\assemblies\Rattus_norvegicus-Rnor_6.0-dbSNP149\Rattus_norvegicus-Rnor_6.0-dbSNP149.genometemplate\sequences\NC_005109_chr10.gbk#0	112626471	NC_005109.4	+	15352	106828963..106844314	688283, 1591143		Afmid			arylformamidase; Derived by automated computational analysis using gene prediction method: BestRefSeq,Gnomon.	4.452	10.079	0.74	5.358	1	12	11	15	16	18	5	2	1	10	10	5	48.5	48	27	69	76	52	15.6867	6	12
Afp	0.004	0.001	0.001	0.001	0.258498	1	1	3.8685	Z-024068	Afp	gene		D:\assemblies\Rattus_norvegicus-Rnor_6.0-dbSNP149\Rattus_norvegicus-Rnor_6.0-dbSNP149.genometemplate\sequences\NC_005113_chr14.gbk#0	115493446	NC_005113.4	-	18165	19159919..19141755	24177, 2065		Afp			alpha-fetoprotein, Derived by automated computational analysis using gene prediction method: BestRefSeq.	0.004	0.001	0.001	0.001	0	1	0	0	0	0	0	0	0	0	0	0	0	1	0	0	0	0	0	0	0
Aftph	4.124	6.33	4.532	5.137	1.53517	1.23222	0.882193	0.802656	Z-024710	Aftph	gene		D:\assemblies\Rattus_norvegicus-Rnor_6.0-dbSNP149\Rattus_norvegicus-Rnor_6.0-dbSNP149.genometemplate\sequences\NC_005113_chr14.gbk#0	115493446	NC_005113.4	-	54131	104975763..104921633	305544, 1311920		Aftph	RGD1311920		aftiphilin; Derived by automated computational analysis using gene prediction method: BestRefSeq,Gnomon.	4.124	6.33	4.532	5.137	7	4	4	8	0	2	21	21	10	16	13	3	130	110	92	169	80	135	242	210	129
Aga	5.228	9.609	27.354	4.872	1.83811	1.97229	5.61452	1.073	Z-026412	Aga	gene		D:\assemblies\Rattus_norvegicus-Rnor_6.0-dbSNP149\Rattus_norvegicus-Rnor_6.0-dbSNP149.genometemplate\sequences\NC_005115_chr16.gbk#0	90668790	NC_005115.4	-	11945	41234169..41222225	290923, 1309646		Aga			aspartylglucosaminidase; Derived by automated computational analysis using gene prediction method: BestRefSeq,Gnomon.	5.228	9.609	27.354	4.872	8	10	29	30	6	5	16	15	2	18	7	1	43	44	78	70	59	86	596	447	313
Agap1	4.247	6.536	0.644	4.583	1.53902	1.42615	0.140523	0.926661	Z-018573	Agap1	gene		D:\assemblies\Rattus_norvegicus-Rnor_6.0-dbSNP149\Rattus_norvegicus-Rnor_6.0-dbSNP149.genometemplate\sequences\NC_005108_chr9.gbk#0	122095297	NC_005108.4	+	315500	96718901..97034400	316611, 1309244		Agap1	Centg2		ArfGAP with GTPase domain, ankyrin repeat and PH domain 1; Derived by automated computational analysis using gene prediction method: BestRefSeq,Gnomon.	4.247	6.536	0.644	4.583	0	0	0	0	0	0	0	0	0	0	0	0	149	180	145	244	114	197	33	56	28
Agap2	0.766	0.878	1.809	0.558	1.14629	1.57305	3.24145	1.3723	Z-014877	Agap2	gene		D:\assemblies\Rattus_norvegicus-Rnor_6.0-dbSNP149\Rattus_norvegicus-Rnor_6.0-dbSNP149.genometemplate\sequences\NC_005106_chr7.gbk#0	145729302	NC_005106.4	+	17224	70360199..70377422	65218, 628844		Agap2	Centg1, Pike		ArfGAP with GTPase domain, ankyrin repeat and PH domain 2; Derived by automated computational analysis using gene prediction method: BestRefSeq,Gnomon.	0.766	0.878	1.809	0.558	0	0	0	0	0	0	0	0	0	0	0	0	15	24	28	10	14	43	113	85	54
Agap3	3.858	7.039	5.136	5.226	1.82443	1.34696	0.98277	0.738291	Z-008907	Agap3	gene		D:\assemblies\Rattus_norvegicus-Rnor_6.0-dbSNP149\Rattus_norvegicus-Rnor_6.0-dbSNP149.genometemplate\sequences\NC_005103_chr4.gbk#0	184226339	NC_005103.4	-	51057	7253386..7202330	362300, 1310751		Agap3	Centg3		ArfGAP with GTPase domain, ankyrin repeat and PH domain 3; Derived by automated computational analysis using gene prediction method: BestRefSeq,Gnomon.	3.858	7.039	5.136	5.226	0	0	0	0	0	0	2	0	0	1	0	0	114	68	93	160	64	172	346	232	94
Agbl1	0.001	0.001	0.003	0.003	1	0.30745	0.889335	0.30745	Z-001918	Agbl1	gene		D:\assemblies\Rattus_norvegicus-Rnor_6.0-dbSNP149\Rattus_norvegicus-Rnor_6.0-dbSNP149.genometemplate\sequences\NC_005100_chr1.gbk#0	282763074	NC_005100.4	+	912265	137798862..138711126	308724, 1560280		Agbl1			Derived by automated computational analysis using gene prediction method: Gnomon.	0.001	0.001	0.003	0.003	0	0	0	0	0	0	0	0	1	1	0	0	0	0	0	0	0	0	0	0	1
Agbl2	0.038	0.009	0.23	0.006	0.225258	1.49692	40.2866	6.64535	Z-007497	Agbl2	gene		D:\assemblies\Rattus_norvegicus-Rnor_6.0-dbSNP149\Rattus_norvegicus-Rnor_6.0-dbSNP149.genometemplate\sequences\NC_005102_chr3.gbk#0	177699992	NC_005102.4	+	24612	79622791..79647402	366124, 1306827		Agbl2			Derived by automated computational analysis using gene prediction method: Gnomon.	0.038	0.009	0.23	0.006	0	0	0	0	0	0	1	2	2	0	0	0	4	0	6	10	0	0	7	8	6
Agbl3	0.001	0.006	1.215	0.005	6.57724	1.2925	252.592	0.196511	Z-009290	Agbl3	gene		D:\assemblies\Rattus_norvegicus-Rnor_6.0-dbSNP149\Rattus_norvegicus-Rnor_6.0-dbSNP149.genometemplate\sequences\NC_005103_chr4.gbk#0	184226339	NC_005103.4	+	84583	62293158..62377740	500076, 1561995		Agbl3			Derived by automated computational analysis using gene prediction method: Gnomon.	0.001	0.006	1.215	0.005	0	0	0	0	0	0	0	2	0	0	0	0	0	0	0	0	0	7	66	47	48
Agbl4	0.007	2.018	0.338	0.238	292.953	8.4753	1.41822	0.0289306	Z-011694	Agbl4	gene		D:\assemblies\Rattus_norvegicus-Rnor_6.0-dbSNP149\Rattus_norvegicus-Rnor_6.0-dbSNP149.genometemplate\sequences\NC_005104_chr5.gbk#0	173707219	NC_005104.4	+	19492	130286393..130305884	362562, 1564161		Agbl4	RGD1559973, RGD1564161		ATP/GTP binding protein-like 4, Derived by automated computational analysis using gene prediction method: BestRefSeq.	0.007	2.018	0.338	0.238	0	0	2	7	10	9	13	1	3	4	1	1	0	0	2.06409	8	11.3246	9.64877	13.2566	1	3.08996
Agbl5	0.606	1.411	0.964	0.583	2.32778	2.42102	1.65281	1.04006	Z-012801	Agbl5	gene		D:\assemblies\Rattus_norvegicus-Rnor_6.0-dbSNP149\Rattus_norvegicus-Rnor_6.0-dbSNP149.genometemplate\sequences\NC_005105_chr6.gbk#0	147991367	NC_005105.4	-	19936	26857234..26837299	362710, 1598311		Agbl5			ATP/GTP binding protein-like 5; Derived by automated computational analysis using gene prediction method: BestRefSeq,Gnomon.	0.606	1.411	0.964	0.583	0	0	0	1	0	0	8	7	3	0	1	0	21	26	8	24	32	29	60	49	26
Ager	0.033	0.096	15.199	0.289	2.88126	0.330556	52.5409	0.114726	Z-029646	Ager	gene		D:\assemblies\Rattus_norvegicus-Rnor_6.0-dbSNP149\Rattus_norvegicus-Rnor_6.0-dbSNP149.genometemplate\sequences\NC_005119_chr20.gbk#0	56205956	NC_005119.4	+	2928	4363152..4366079	81722, 69258		Ager	RAGE		advanced glycosylation end product-specific receptor; Derived by automated computational analysis using gene prediction method: BestRefSeq,Gnomon.	0.033	0.096	15.199	0.289	0	0	0	1	0	1	74	63	65	0	0	0	1	6	0	4	0	18	319	278	237
Agfg1	9.706	9.537	4.574	11.673	0.982577	0.816996	0.391893	0.831482	Z-018470	Agfg1	gene		D:\assemblies\Rattus_norvegicus-Rnor_6.0-dbSNP149\Rattus_norvegicus-Rnor_6.0-dbSNP149.genometemplate\sequences\NC_005108_chr9.gbk#0	122095297	NC_005108.4	+	55979	88607508..88663486	363266, 1560041		Agfg1			ArfGAP with FG repeats 1, Derived by automated computational analysis using gene prediction method: BestRefSeq.	9.706	9.537	4.574	11.673	142	124	225	213	38	177	143	114	97	247	175	170	142	124	225	213	38	177	143	114	97
Agfg2	5.368	8.631	2.586	7.081	1.60796	1.21892	0.365237	0.758054	Z-022339	Agfg2	gene		D:\assemblies\Rattus_norvegicus-Rnor_6.0-dbSNP149\Rattus_norvegicus-Rnor_6.0-dbSNP149.genometemplate\sequences\NC_005111_chr12.gbk#0	52716770	NC_005111.4	+	36212	22082028..22118239	304375, 1306590		Agfg2	Hrbl		ArfGAP with FG repeats 2; Derived by automated computational analysis using gene prediction method: BestRefSeq,Gnomon.	5.368	8.631	2.586	7.081	10	10	2	15	1	4	5	6	1	16	11	8	129	95	33	125.781	82	63.5776	81.4276	55.5671	36.5547
Aggf1	3.254	4.994	1.299	5.033	1.53453	0.992209	0.258044	0.64659	Z-004328	Aggf1	gene		D:\assemblies\Rattus_norvegicus-Rnor_6.0-dbSNP149\Rattus_norvegicus-Rnor_6.0-dbSNP149.genometemplate\sequences\NC_005101_chr2.gbk#0	266435125	NC_005101.4	-	26626	25095429..25068804	310005, 1310888		Aggf1			Derived by automated computational analysis using gene prediction method: Gnomon.	3.254	4.994	1.299	5.033	62	80	54	84	36	121	59	50	22	172	74	83	62	80	54	84	36	122	59	50	22
Agk	1.214	0.989	0.809	1.259	0.814877	0.785764	0.64268	0.964274	Z-009348	Agk	gene		D:\assemblies\Rattus_norvegicus-Rnor_6.0-dbSNP149\Rattus_norvegicus-Rnor_6.0-dbSNP149.genometemplate\sequences\NC_005103_chr4.gbk#0	184226339	NC_005103.4	+	78174	68483345..68561518	502749, 1562046		Agk	RGD1562046		acylglycerol kinase; Derived by automated computational analysis using gene prediction method: BestRefSeq,Gnomon.	1.214	0.989	0.809	1.259	1	0	0	5	0	0	4	0	1	0	0	0	24	16	8	31	2	13	23	17	13
Agl	0.825	1.474	0.322	0.876	1.78567	1.68314	0.368228	0.942582	Z-005962	Agl	gene		D:\assemblies\Rattus_norvegicus-Rnor_6.0-dbSNP149\Rattus_norvegicus-Rnor_6.0-dbSNP149.genometemplate\sequences\NC_005101_chr2.gbk#0	266435125	NC_005101.4	-	54956	219843189..219788234	362029, 1306376		Agl			amylo-alpha-1, 6-glucosidase, 4-alpha-glucanotransferase; Derived by automated computational analysis using gene prediction method: BestRefSeq,Gnomon.	0.825	1.474	0.322	0.876	0	0	0	0	0	0	0	0	0	0	0	0	39	19	67	79	22	62	31	26	14
Agmat	0.044	0.009	2.762	0.076	0.212995	0.122287	36.2391	0.574134	Z-012290	Agmat	gene		D:\assemblies\Rattus_norvegicus-Rnor_6.0-dbSNP149\Rattus_norvegicus-Rnor_6.0-dbSNP149.genometemplate\sequences\NC_005104_chr5.gbk#0	173707219	NC_005104.4	+	15198	160306754..160321951	298607, 1308424		Agmat			agmatinase; Derived by automated computational analysis using gene prediction method: BestRefSeq,Gnomon.	0.044	0.009	2.762	0.076	0	0	0	0	0	0	33	24	13	4	0	3	4	0	2	6	0	0	58	43	35
Agmo	0.005	0.13	0.113	0.034	26.1944	3.8171	3.31055	0.145722	Z-013054	Agmo	gene		D:\assemblies\Rattus_norvegicus-Rnor_6.0-dbSNP149\Rattus_norvegicus-Rnor_6.0-dbSNP149.genometemplate\sequences\NC_005105_chr6.gbk#0	147991367	NC_005105.4	+	347060	56846859..57193918	362732, 1312038		Agmo	RGD1312038, Tmem195		alkylglycerol monooxygenase, Derived by automated computational analysis using gene prediction method: BestRefSeq.	0.005	0.13	0.113	0.034	2	0	0	19	0	12	1	6	2	0	4	2	2	0	0	19	0	12	1	6	2
Ago1	0.927	2.684	1.23	1.096	2.89663	2.44836	1.12213	0.845245	Z-011958	Ago1	gene		D:\assemblies\Rattus_norvegicus-Rnor_6.0-dbSNP149\Rattus_norvegicus-Rnor_6.0-dbSNP149.genometemplate\sequences\NC_005104_chr5.gbk#0	173707219	NC_005104.4	-	35041	144479430..144444390	313594, 1304619		Ago1	Eif2c1		argonaute 1, RISC catalytic component; Derived by automated computational analysis using gene prediction method: BestRefSeq,Gnomon.	0.927	2.684	1.23	1.096	0	2	2	5	29	2	13	7	6	5	1	11	18	27	27	45	76	38	55	65	35
Ago2	2.609	2.511	0.609	2.13	0.962515	1.17855	0.285981	1.22445	Z-015171	Ago2	gene		D:\assemblies\Rattus_norvegicus-Rnor_6.0-dbSNP149\Rattus_norvegicus-Rnor_6.0-dbSNP149.genometemplate\sequences\NC_005106_chr7.gbk#0	145729302	NC_005106.4	-	37671	114377277..114339607	59117, 621255		Ago2	Eif2c2		argonaute 2, RISC catalytic component; Derived by automated computational analysis using gene prediction method: BestRefSeq.	2.609	2.511	0.609	2.13	66	54	76	93	18	55	46	22	13	76	45	46	66	54	76	93	18	55	46	22	13
Ago3	0.234	0.278	0.196	0.381	1.18891	0.73009	0.514938	0.614081	Z-011957	Ago3	gene		D:\assemblies\Rattus_norvegicus-Rnor_6.0-dbSNP149\Rattus_norvegicus-Rnor_6.0-dbSNP149.genometemplate\sequences\NC_005104_chr5.gbk#0	173707219	NC_005104.4	-	80718	144436509..144355792	313593, 1309163		Ago3	Eif2c3		argonaute 3, RISC catalytic component; Derived by automated computational analysis using gene prediction method: BestRefSeq,Gnomon.	0.234	0.278	0.196	0.381	2	2	0	2	6	6	0	0	2	11	9	2	4	4	10	2	8	8	6	8	6
Ago4	0.443	0.573	0.21	0.148	1.29351	3.88033	1.4238	2.99984	Z-011959	Ago4	gene		D:\assemblies\Rattus_norvegicus-Rnor_6.0-dbSNP149\Rattus_norvegicus-Rnor_6.0-dbSNP149.genometemplate\sequences\NC_005104_chr5.gbk#0	173707219	NC_005104.4	-	55291	144557165..144501875	298533, 1304583		Ago4	Eif2c4		argonaute 4, RISC catalytic component; Derived by automated computational analysis using gene prediction method: BestRefSeq,Gnomon.	0.443	0.573	0.21	0.148	0	2	1	1	0	6	0	2	0	3	1	2	4	20	14	14	6	11	8.33333	18	2.66667
Agpat1	8.157	18.321	2.59	9.69	2.24614	1.89067	0.267307	0.841742	Z-029648	Agpat1	gene		D:\assemblies\Rattus_norvegicus-Rnor_6.0-dbSNP149\Rattus_norvegicus-Rnor_6.0-dbSNP149.genometemplate\sequences\NC_005119_chr20.gbk#0	56205956	NC_005119.4	+	8874	4369399..4378272	406165, 1303287		Agpat1			1-acylglycerol-3-phosphate O-acyltransferase 1; Derived by automated computational analysis using gene prediction method: BestRefSeq,Gnomon.	8.157	18.321	2.59	9.69	0	0	1	3	2	6	4	3	0	0	10	3	114	58	56	144	84	160	47	46	23
Agpat2	2.671	11.223	0.107	4.76	4.20129	2.35761	0.0223928	0.561162	Z-006474	Agpat2	gene		D:\assemblies\Rattus_norvegicus-Rnor_6.0-dbSNP149\Rattus_norvegicus-Rnor_6.0-dbSNP149.genometemplate\sequences\NC_005102_chr3.gbk#0	177699992	NC_005102.4	-	10644	4055384..4044741	311821, 1309229		Agpat2			1-acylglycerol-3-phosphate O-acyltransferase 2, Derived by automated computational analysis using gene prediction method: BestRefSeq.	2.671	11.223	0.107	4.76	21	21	23	80	56	64	20	12	0	51	60	20	21	21	23	80	56	64	20	12	0
Agpat3	2.108	0.286	21.271	2.829	0.135546	0.10102	7.51979	0.745287	Z-029860	Agpat3	gene		D:\assemblies\Rattus_norvegicus-Rnor_6.0-dbSNP149\Rattus_norvegicus-Rnor_6.0-dbSNP149.genometemplate\sequences\NC_005119_chr20.gbk#0	56205956	NC_005119.4	+	84223	11060584..11144806	294324, 1305787		Agpat3			1-acylglycerol-3-phosphate O-acyltransferase 3; Derived by automated computational analysis using gene prediction method: BestRefSeq,Gnomon.	2.108	0.286	21.271	2.829	0	0	0	0	0	0	0	0	0	0	0	0	15	20	41	43	0	40	487	407	243
Agpat4	1.189	0.036	0.781	0.591	0.0304958	0.0613653	1.32217	2.01226	Z-000470	Agpat4	gene		D:\assemblies\Rattus_norvegicus-Rnor_6.0-dbSNP149\Rattus_norvegicus-Rnor_6.0-dbSNP149.genometemplate\sequences\NC_005100_chr1.gbk#0	282763074	NC_005100.4	-	110199	48826292..48716094	170919, 619916		Agpat4			1-acylglycerol-3-phosphate O-acyltransferase 4; Derived by automated computational analysis using gene prediction method: BestRefSeq,Gnomon.	1.189	0.036	0.781	0.591	2	4	2	2	0	0	2	0	2	0	0	0	10	14	21	2	0	2	23	13	10
Agpat5	2.967	3.498	0.747	2.917	1.17904	1.19908	0.25592	1.017	Z-026713	Agpat5	gene		D:\assemblies\Rattus_norvegicus-Rnor_6.0-dbSNP149\Rattus_norvegicus-Rnor_6.0-dbSNP149.genometemplate\sequences\NC_005115_chr16.gbk#0	90668790	NC_005115.4	-	43160	75855996..75812837	306582, 1306405		Agpat5	RGD1306405		1-acylglycerol-3-phosphate O-acyltransferase 5; Derived by automated computational analysis using gene prediction method: BestRefSeq,Gnomon.	2.967	3.498	0.747	2.917	5	4	3	0	0	2	1	1	0	6	9	2	31	44	23	42	17	27	15	14	9
Agps	2.473	3.646	1.629	2.771	1.47392	1.31551	0.587651	0.892524	Z-007144	Agps	gene		D:\assemblies\Rattus_norvegicus-Rnor_6.0-dbSNP149\Rattus_norvegicus-Rnor_6.0-dbSNP149.genometemplate\sequences\NC_005102_chr3.gbk#0	177699992	NC_005102.4	+	100899	62648352..62749250	84114, 620364		Agps	Adap-s, Adps, Ads		alkylglycerone phosphate synthase, Derived by automated computational analysis using gene prediction method: BestRefSeq.	2.473	3.646	1.629	2.771	66	34	46	83	33	46	48	45	52	86	45	40	66	34	46	83	33	46	48	45	52
Agr2	0.001	0.001	0.05	0.001	1	1	53.1602	1	Z-013043	Agr2	gene		D:\assemblies\Rattus_norvegicus-Rnor_6.0-dbSNP149\Rattus_norvegicus-Rnor_6.0-dbSNP149.genometemplate\sequences\NC_005105_chr6.gbk#0	147991367	NC_005105.4	+	21306	55465782..55487087	298961, 1304606		Agr2			anterior gradient 2, protein disulphide isomerase family member; Derived by automated computational analysis using gene prediction method: BestRefSeq,Gnomon.	0.001	0.001	0.05	0.001	0	0	0	0	0	0	0	0	0	0	0	0	0	0	0	0	0	0	2	5	0
Agr3	0.001	0.001	0.001	0.001	1	1	1	1	Z-013042	Agr3	gene		D:\assemblies\Rattus_norvegicus-Rnor_6.0-dbSNP149\Rattus_norvegicus-Rnor_6.0-dbSNP149.genometemplate\sequences\NC_005105_chr6.gbk#0	147991367	NC_005105.4	+	52496	55371738..55424233	298959, 1565406		Agr3	RGD1565406		anterior gradient 3, protein disulphide isomerase family member; Derived by automated computational analysis using gene prediction method: BestRefSeq.	0.001	0.001	0.001	0.001	0	0	0	0	0	0	0	0	0	0	0	0	0	0	0	0	0	0	0	0	0
Agrn	0.323	0.029	0.345	0.317	0.0896529	0.091457	1.08931	1.02012	Z-012539	Agrn	gene		D:\assemblies\Rattus_norvegicus-Rnor_6.0-dbSNP149\Rattus_norvegicus-Rnor_6.0-dbSNP149.genometemplate\sequences\NC_005104_chr5.gbk#0	173707219	NC_005104.4	-	32904	173622813..173589910	25592, 2067		Agrn	AGR		agrin; Derived by automated computational analysis using gene prediction method: BestRefSeq,Gnomon.	0.323	0.029	0.345	0.317	0	0	0	0	0	0	0	0	0	0	0	0	9	22	35	13	0	4	43	31	24
Agrp	0.001	0.014	0.56	0.327	14.9096	0.0431411	1.71389	0.00289351	Z-029071	Agrp	gene		D:\assemblies\Rattus_norvegicus-Rnor_6.0-dbSNP149\Rattus_norvegicus-Rnor_6.0-dbSNP149.genometemplate\sequences\NC_005118_chr19.gbk#0	62275575	NC_005118.4	-	58935	37584875..37525941	25582, 2068		Agrp			agouti related neuropeptide; Derived by automated computational analysis using gene prediction method: BestRefSeq,Gnomon.	0.001	0.014	0.56	0.327	0	0	0	0	0	0	0	0	0	0	0	0	0	0	0	0	0	10	2	9	2
Agt	0.864	1.907	1.126	1.051	2.20565	1.814	1.07131	0.822434	Z-029376	Agt	gene		D:\assemblies\Rattus_norvegicus-Rnor_6.0-dbSNP149\Rattus_norvegicus-Rnor_6.0-dbSNP149.genometemplate\sequences\NC_005118_chr19.gbk#0	62275575	NC_005118.4	-	11867	57333460..57321594	24179, 2069		Agt	Ang, AngII, ANRT, PAT		angiotensinogen; Derived by automated computational analysis using gene prediction method: BestRefSeq,Gnomon.	0.864	1.907	1.126	1.051	0	0	0	0	0	0	0	0	0	0	0	0	6	6	48	31	12	19	35	52	8
Agtpbp1	0.914	1.623	1.851	1.151	1.77622	1.41061	1.60867	0.794165	Z-026906	Agtpbp1	gene		D:\assemblies\Rattus_norvegicus-Rnor_6.0-dbSNP149\Rattus_norvegicus-Rnor_6.0-dbSNP149.genometemplate\sequences\NC_005116_chr17.gbk#0	90843779	NC_005116.4	+	104408	5510009..5614416	290986, 1306307		Agtpbp1			ATP/GTP binding protein 1; Derived by automated computational analysis using gene prediction method: BestRefSeq,Gnomon.	0.914	1.623	1.851	1.151	3	2	0	4	0	2	0	0	0	4	0	2	58	29	20	42	32	53	163	126	51
Agtr1a	0.051	0.061	0.356	0.047	1.19141	1.30539	7.59289	1.09567	Z-027327	Agtr1a	gene		D:\assemblies\Rattus_norvegicus-Rnor_6.0-dbSNP149\Rattus_norvegicus-Rnor_6.0-dbSNP149.genometemplate\sequences\NC_005116_chr17.gbk#0	90843779	NC_005116.4	-	51035	35958136..35907102	24180, 2070		Agtr1a	Agtr1, AT1, AT1A, AT1R		angiotensin II receptor, type 1a; Derived by automated computational analysis using gene prediction method: BestRefSeq,Gnomon.	0.051	0.061	0.356	0.047	1	0	0	0	0	0	0	0	0	0	0	0	5	4	0	2	0	8	2	13	8
Agtr1b	0.001	0.001	0.001	0.001	1	1	1	1	Z-004831	Agtr1b	gene		D:\assemblies\Rattus_norvegicus-Rnor_6.0-dbSNP149\Rattus_norvegicus-Rnor_6.0-dbSNP149.genometemplate\sequences\NC_005101_chr2.gbk#0	266435125	NC_005101.4	-	75316	105224335..105149020	81638, 2071		Agtr1b	Agtr1, AT1, AT1B, AT3, AT<sub>1</sub>R		angiotensin II receptor, type 1b; Derived by automated computational analysis using gene prediction method: BestRefSeq,Gnomon.	0.001	0.001	0.001	0.001	0	0	0	0	0	0	0	0	0	0	0	0	0	0	0	0	0	0	0	0	0
Agtr2	0.001	0.001	0.001	0.001	1	1	1	1	Z-031092	Agtr2	gene		D:\assemblies\Rattus_norvegicus-Rnor_6.0-dbSNP149\Rattus_norvegicus-Rnor_6.0-dbSNP149.genometemplate\sequences\NC_005120_chrX.gbk#0	159970021	NC_005120.4	+	4366	119389480..119393845	24182, 2072		Agtr2	AT2-R, AT2R, AT<sub>2</sub>R		angiotensin II receptor, type 2; Derived by automated computational analysis using gene prediction method: BestRefSeq,Gnomon.	0.001	0.001	0.001	0.001	0	0	0	0	0	0	0	0	0	0	0	0	0	0	0	0	0	0	0	0	0
Agtrap	0.777	4.196	3.288	2.099	5.39928	1.99931	1.56672	0.370291	Z-012358	Agtrap	gene		D:\assemblies\Rattus_norvegicus-Rnor_6.0-dbSNP149\Rattus_norvegicus-Rnor_6.0-dbSNP149.genometemplate\sequences\NC_005104_chr5.gbk#0	173707219	NC_005104.4	-	10319	164898387..164888069	298646, 1359346		Agtrap			angiotensin II receptor-associated protein, Derived by automated computational analysis using gene prediction method: BestRefSeq.	0.777	4.196	3.288	2.099	12	1	4	24	12	10	33	30	14	14	8	9	12	1	4	24	12	10	33	30	14
Agxt	0.001	0.001	0.001	0.001	1	1	1	1	Z-018633	Agxt	gene		D:\assemblies\Rattus_norvegicus-Rnor_6.0-dbSNP149\Rattus_norvegicus-Rnor_6.0-dbSNP149.genometemplate\sequences\NC_005108_chr9.gbk#0	122095297	NC_005108.4	+	9954	100281339..100291292	24792, 2073		Agxt	AGT, Spat, SPT		alanine-glyoxylate aminotransferase, Derived by automated computational analysis using gene prediction method: BestRefSeq.	0.001	0.001	0.001	0.001	0	0	0	0	0	0	0	0	0	0	0	0	0	0	0	0	0	0	0	0	0
Agxt2	0.001	0.001	0.001	0.001	1	1	1	1	Z-004633	Agxt2	gene		D:\assemblies\Rattus_norvegicus-Rnor_6.0-dbSNP149\Rattus_norvegicus-Rnor_6.0-dbSNP149.genometemplate\sequences\NC_005101_chr2.gbk#0	266435125	NC_005101.4	+	41478	60337667..60379144	83784, 621767		Agxt2	AGT2		alanine-glyoxylate aminotransferase 2; Derived by automated computational analysis using gene prediction method: BestRefSeq,Gnomon.	0.001	0.001	0.001	0.001	0	0	0	0	0	0	0	0	0	0	0	0	0	0	0	0	0	0	0	0	0
Ahctf1	2.249	2.507	2.809	2.384	1.11481	1.05149	1.17813	0.943204	Z-023601	Ahctf1	gene		D:\assemblies\Rattus_norvegicus-Rnor_6.0-dbSNP149\Rattus_norvegicus-Rnor_6.0-dbSNP149.genometemplate\sequences\NC_005112_chr13.gbk#0	114033958	NC_005112.4	-	55611	98079138..98023528	360886, 1561291		Ahctf1	ELYS, RGD1561291		AT hook containing transcription factor 1; Derived by automated computational analysis using gene prediction method: BestRefSeq,Gnomon.	2.249	2.507	2.809	2.384	0	0	0	1	0	2	1	0	1	0	0	0	141	150	153	144	82	151	416	319	189
Ahcy	8.158	27.004	6.542	15.904	3.31027	1.69789	0.411362	0.512915	Z-008318	Ahcy	gene		D:\assemblies\Rattus_norvegicus-Rnor_6.0-dbSNP149\Rattus_norvegicus-Rnor_6.0-dbSNP149.genometemplate\sequences\NC_005102_chr3.gbk#0	177699992	NC_005102.4	-	15225	150603057..150587833	29443, 69260		Ahcy			adenosylhomocysteinase, Derived by automated computational analysis using gene prediction method: BestRefSeq.	8.158	27.004	6.542	15.904	195	113	49	318	194	242	158	150	89	244	189	185	195	113	49	318	194	242	158	151	89
Ahcyl1	12.176	15.666	4.093	14.092	1.28669	1.1117	0.290449	0.864001	Z-005881	Ahcyl1	gene		D:\assemblies\Rattus_norvegicus-Rnor_6.0-dbSNP149\Rattus_norvegicus-Rnor_6.0-dbSNP149.genometemplate\sequences\NC_005101_chr2.gbk#0	266435125	NC_005101.4	-	35467	210474350..210438884	362013, 1309768		Ahcyl1	IRBIT		adenosylhomocysteinase-like 1; Derived by automated computational analysis using gene prediction method: BestRefSeq,Gnomon.	12.176	15.666	4.093	14.092	0	2	0	0	0	0	0	0	0	0	0	2	146	193	174	261	75	206	123	90	65
Ahcyl2	1.143	0.18	0.928	1.59	0.157629	0.11327	0.583565	0.718586	Z-009226	Ahcyl2	gene		D:\assemblies\Rattus_norvegicus-Rnor_6.0-dbSNP149\Rattus_norvegicus-Rnor_6.0-dbSNP149.genometemplate\sequences\NC_005103_chr4.gbk#0	184226339	NC_005103.4	+	149630	57050241..57199870	312192, 1564895		Ahcyl2	RGD1564895		adenosylhomocysteinase-like 2; Derived by automated computational analysis using gene prediction method: BestRefSeq,Gnomon.	1.143	0.18	0.928	1.59	2	1	2	0	0	4	1	2	2	16	2	4	26	9	36	26	0	38	25	43	16
Ahdc1	0.785	0.112	0.542	0.785	0.142278	0.142347	0.689942	1.00049	Z-012083	Ahdc1	gene		D:\assemblies\Rattus_norvegicus-Rnor_6.0-dbSNP149\Rattus_norvegicus-Rnor_6.0-dbSNP149.genometemplate\sequences\NC_005104_chr5.gbk#0	173707219	NC_005104.4	+	67299	151209894..151277192	362617, 1310031		Ahdc1	RGD1310031		AT hook, DNA binding motif, containing 1; Derived by automated computational analysis using gene prediction method: BestRefSeq,Gnomon.	0.785	0.112	0.542	0.785	0	0	0	0	0	0	0	0	0	0	0	0	41	30	39	34	0	54	47	58	22
Ahi1	0.59	0.125	0.536	0.902	0.212756	0.139149	0.594118	0.654029	Z-000187	Ahi1	gene		D:\assemblies\Rattus_norvegicus-Rnor_6.0-dbSNP149\Rattus_norvegicus-Rnor_6.0-dbSNP149.genometemplate\sequences\NC_005100_chr1.gbk#0	282763074	NC_005100.4	+	123643	16478127..16601769	308923, 1303040		Ahi1	Ahi-1		Abelson helper integration site 1, Derived by automated computational analysis using gene prediction method: BestRefSeq.	0.59	0.125	0.536	0.902	22	17	14	42	0	23	39	21	17	36	22	24	24.2507	17	14	43.4828	0	25.8376	41.3135	22.8319	17.4853
Ahnak	1.876	2.782	0.496	2.147	1.4832	1.2956	0.230789	0.873514	Z-003486	Ahnak	gene		D:\assemblies\Rattus_norvegicus-Rnor_6.0-dbSNP149\Rattus_norvegicus-Rnor_6.0-dbSNP149.genometemplate\sequences\NC_005100_chr1.gbk#0	282763074	NC_005100.4	+	244756	225184883..225429638	191572, 619779		Ahnak	AHNAK 1, RGD1308572, UV118		AHNAK nucleoprotein; Derived by automated computational analysis using gene prediction method: BestRefSeq,Gnomon.	1.876	2.782	0.496	2.147	2	0	10	10	0	0	0	1	0	0	2	2	162	162	368	285	205	328	135	147	61
Ahnak2	0.001	0.003	0.012	0.001	3.02824	3.02824	13.1537	1	Z-013832	Ahnak2	gene		D:\assemblies\Rattus_norvegicus-Rnor_6.0-dbSNP149\Rattus_norvegicus-Rnor_6.0-dbSNP149.genometemplate\sequences\NC_005105_chr6.gbk#0	147991367	NC_005105.4	-	44947	137380219..137335273	314478, 1309696		Ahnak2			Derived by automated computational analysis using gene prediction method: Gnomon.	0.001	0.003	0.012	0.001	0	0	0	0	0	0	0	0	0	0	0	0	0	0	0	4	0	0	10	2	4
Ahr	1.746	2.569	3.172	2.428	1.4713	1.05786	1.30624	0.718998	Z-013040	Ahr	gene		D:\assemblies\Rattus_norvegicus-Rnor_6.0-dbSNP149\Rattus_norvegicus-Rnor_6.0-dbSNP149.genometemplate\sequences\NC_005105_chr6.gbk#0	147991367	NC_005105.4	-	37817	55001806..54963990	25690, 2074		Ahr			aryl hydrocarbon receptor; Derived by automated computational analysis using gene prediction method: BestRefSeq,Gnomon.	1.746	2.569	3.172	2.428	1	0	0	0	0	0	0	0	0	0	0	0	69	48	120	136	50	87	252	233	215
Ahrr	0.004	0.005	0.207	0.001	1.17911	5.32525	219.378	4.51634	Z-000325	Ahrr	gene		D:\assemblies\Rattus_norvegicus-Rnor_6.0-dbSNP149\Rattus_norvegicus-Rnor_6.0-dbSNP149.genometemplate\sequences\NC_005100_chr1.gbk#0	282763074	NC_005100.4	+	95033	31603297..31698329	498999, 1559857		Ahrr			aryl-hydrocarbon receptor repressor, Derived by automated computational analysis using gene prediction method: BestRefSeq.	0.004	0.005	0.207	0.001	2	0	0	2	0	0	12	4	6	0	0	0	2	0	0	2	0	0	12	4	6
Ahsa1	18.869	41.627	39.843	25.852	2.20616	1.61024	1.54122	0.729885	Z-013498	Ahsa1	gene		D:\assemblies\Rattus_norvegicus-Rnor_6.0-dbSNP149\Rattus_norvegicus-Rnor_6.0-dbSNP149.genometemplate\sequences\NC_005105_chr6.gbk#0	147991367	NC_005105.4	+	8057	111296168..111304224	681996, 1589285		Ahsa1			activator of Hsp90 ATPase activity 1; Derived by automated computational analysis using gene prediction method: BestRefSeq,Gnomon.	18.869	41.627	39.843	25.852	117	39	87	165	87	139	146	70	69	115	123	97	295	115	189	380	194	356	906	648	392
Ahsa2	4.062	11.363	34.612	3.891	2.79715	2.92036	8.89549	1.04405	Z-024753	Ahsa2	gene		D:\assemblies\Rattus_norvegicus-Rnor_6.0-dbSNP149\Rattus_norvegicus-Rnor_6.0-dbSNP149.genometemplate\sequences\NC_005113_chr14.gbk#0	115493446	NC_005113.4	-	11206	108274000..108262795	305577, 1307171		Ahsa2			AHA1, activator of heat shock protein ATPase 2; Derived by automated computational analysis using gene prediction method: BestRefSeq,Gnomon.	4.062	11.363	34.612	3.891	4	10	6	4	3	7	20	10	0	8	0	2	56	36	31	100	46	109	655	442	356
Ahsg	0.006	0.001	0.001	0.006	0.170406	0.165444	0.165444	0.970881	Z-021764	Ahsg	gene		D:\assemblies\Rattus_norvegicus-Rnor_6.0-dbSNP149\Rattus_norvegicus-Rnor_6.0-dbSNP149.genometemplate\sequences\NC_005110_chr11.gbk#0	90463843	NC_005110.4	-	6326	81717594..81711269	25373, 2075		Ahsg	Aa2-066, pp63		alpha-2-HS-glycoprotein, Derived by automated computational analysis using gene prediction method: BestRefSeq.	0.006	0.001	0.001	0.006	2	0	0	0	0	0	0	0	0	0	0	2	2	0	0	0	0	0	0	0	0
Ahsp	450.867	1319.46	0.001	601.799	2.92648	2.19252	1.57051e-06	0.749199	Z-002888	Ahsp	gene		D:\assemblies\Rattus_norvegicus-Rnor_6.0-dbSNP149\Rattus_norvegicus-Rnor_6.0-dbSNP149.genometemplate\sequences\NC_005100_chr1.gbk#0	282763074	NC_005100.4	+	973	199720038..199721010	293522, 1306725		Ahsp	Eraf		alpha hemoglobin stabilizing protein, Derived by automated computational analysis using gene prediction method: BestRefSeq.	450.867	1319.46	0.001	601.799	2674	1384	663	3223	2545	2857	0	0	0	1637	1814	2095	2674	1384	663	3224	2545	2857	0	0	0
Aicda	0.001	0.006	1.365	0.001	6.43415	6.43415	1444.27	1	Z-010299	Aicda	gene		D:\assemblies\Rattus_norvegicus-Rnor_6.0-dbSNP149\Rattus_norvegicus-Rnor_6.0-dbSNP149.genometemplate\sequences\NC_005103_chr4.gbk#0	184226339	NC_005103.4	+	11196	155359909..155371104	399679, 1303222		Aicda	aid		activation-induced cytidine deaminase, Derived by automated computational analysis using gene prediction method: BestRefSeq.	0.001	0.006	1.365	0.001	0	0	0	1	0	0	9	13	16	0	0	0	0	0	0	1	0	0	9	13	16
Aida	9.253	15.904	4.867	11.005	1.71887	1.4452	0.442276	0.840782	Z-023662	Aida	gene		D:\assemblies\Rattus_norvegicus-Rnor_6.0-dbSNP149\Rattus_norvegicus-Rnor_6.0-dbSNP149.genometemplate\sequences\NC_005112_chr13.gbk#0	114033958	NC_005112.4	+	26833	101698096..101724928	682999, 1592746		Aida			axin interactor, dorsalization associated; Derived by automated computational analysis using gene prediction method: BestRefSeq.	9.253	15.904	4.867	11.005	89	44	142	116	64	145	95	56	58	174	91	63	89	44	142	116	64	145	95	56	58
Aif1	128.214	332.943	119.612	176.87	2.59678	1.88241	0.676271	0.724903	Z-029708	Aif1	gene		D:\assemblies\Rattus_norvegicus-Rnor_6.0-dbSNP149\Rattus_norvegicus-Rnor_6.0-dbSNP149.genometemplate\sequences\NC_005119_chr20.gbk#0	56205956	NC_005119.4	-	5827	5167176..5161350	29427, 61924		Aif1	BART-1, Bart1, iba1, mrf-1		allograft inflammatory factor 1; Derived by automated computational analysis using gene prediction method: BestRefSeq,Gnomon.	128.214	332.943	119.612	176.87	42	32	27	68	64	53	46	22	17	50	35	63	839	484	414	1060	949	1117	1021	874	619
Aif1l	0.175	0.009	0.052	1.125	0.0514226	0.007978	0.045924	0.155146	Z-006588	Aif1l	gene		D:\assemblies\Rattus_norvegicus-Rnor_6.0-dbSNP149\Rattus_norvegicus-Rnor_6.0-dbSNP149.genometemplate\sequences\NC_005102_chr3.gbk#0	177699992	NC_005102.4	-	24685	9262628..9237944	362107, 1305081		Aif1l	RGD1305081		allograft inflammatory factor 1-like, Derived by automated computational analysis using gene prediction method: BestRefSeq.	0.175	0.009	0.052	1.125	0	3	32	0	0	3	4	2	0	4	8	4	0	3	32	0	0	3	4	2	0
Aifm1	1.834	4.5	14.691	1.905	2.45391	2.36166	7.70996	0.962406	Z-031191	Aifm1	gene		D:\assemblies\Rattus_norvegicus-Rnor_6.0-dbSNP149\Rattus_norvegicus-Rnor_6.0-dbSNP149.genometemplate\sequences\NC_005120_chrX.gbk#0	159970021	NC_005120.4	-	39000	135343062..135304063	83533, 620817		Aifm1	Aif, Pdcd8		apoptosis inducing factor, mitochondria associated 1; Derived by automated computational analysis using gene prediction method: BestRefSeq.	1.834	4.5	14.691	1.905	50	24	29	110	22	81	568	511	235	45	37	25	50	24	29	110	22	81	568	511	235
Aifm2	3.469	5.09	0.684	2.779	1.46727	1.8313	0.246037	1.2481	Z-030103	Aifm2	gene		D:\assemblies\Rattus_norvegicus-Rnor_6.0-dbSNP149\Rattus_norvegicus-Rnor_6.0-dbSNP149.genometemplate\sequences\NC_005119_chr20.gbk#0	56205956	NC_005119.4	+	24502	31329047..31353548	361843, 1304964		Aifm2	Amid, Prg3		apoptosis inducing factor, mitochondria associated 2; Derived by automated computational analysis using gene prediction method: BestRefSeq,Gnomon.	3.469	5.09	0.684	2.779	0	0	1	0	0	0	0	0	0	0	0	0	28	30	70	74	12	82	9	14	14
Aifm3	0.144	0.01	0.567	0.028	0.0713352	0.368781	20.3284	5.16969	Z-021883	Aifm3	gene		D:\assemblies\Rattus_norvegicus-Rnor_6.0-dbSNP149\Rattus_norvegicus-Rnor_6.0-dbSNP149.genometemplate\sequences\NC_005110_chr11.gbk#0	90463843	NC_005110.4	+	16254	87364452..87380705	303786, 1306028		Aifm3	RGD1306028		apoptosis inducing factor, mitochondria associated 3; Derived by automated computational analysis using gene prediction method: BestRefSeq,Gnomon.	0.144	0.01	0.567	0.028	0	0	2	0	0	0	1	0	4	0	0	0	2	4	2	0	14	0	18	17	12
Aig1	1.954	3.735	3.533	3.21	1.91143	1.16353	1.10052	0.608719	Z-000109	Aig1	gene		D:\assemblies\Rattus_norvegicus-Rnor_6.0-dbSNP149\Rattus_norvegicus-Rnor_6.0-dbSNP149.genometemplate\sequences\NC_005100_chr1.gbk#0	282763074	NC_005100.4	-	221965	8038805..7816841	292486, 1562920		Aig1	RGD1562920		androgen-induced 1; Derived by automated computational analysis using gene prediction method: BestRefSeq,Gnomon.	1.954	3.735	3.533	3.21	2	3	4	4	18	2	23	11	9	3	6	2	16	13	12	13	20	27	49	40	28
Aim1	0.24	0.641	0.517	0.487	2.67441	1.31656	1.06066	0.492279	Z-030257	Aim1	gene		D:\assemblies\Rattus_norvegicus-Rnor_6.0-dbSNP149\Rattus_norvegicus-Rnor_6.0-dbSNP149.genometemplate\sequences\NC_005119_chr20.gbk#0	56205956	NC_005119.4	-	195783	49123724..48927942	309866, 1308629		Aim1			Derived by automated computational analysis using gene prediction method: Gnomon.	0.24	0.641	0.517	0.487	32	15	6	15	56	25	53	56	37	26	30	33	32	15	6	15	56	25	53	56	37
Aim1l	0.003	0.304	0.05	0.128	89.7508	2.38028	0.391341	0.0265209	Z-012112	Aim1l	gene		D:\assemblies\Rattus_norvegicus-Rnor_6.0-dbSNP149\Rattus_norvegicus-Rnor_6.0-dbSNP149.genometemplate\sequences\NC_005104_chr5.gbk#0	173707219	NC_005104.4	+	32048	152289492..152321539	298543, 1308621		Aim1l			Derived by automated computational analysis using gene prediction method: Gnomon.	0.003	0.304	0.05	0.128	0	0	2	12	3	45	4	3	6	8	6	7	0	0	2	12	3	45	4	3	6
Aim2	0.637	4.166	25.625	1.148	6.54076	3.62759	22.3136	0.554613	Z-023525	Aim2	gene		D:\assemblies\Rattus_norvegicus-Rnor_6.0-dbSNP149\Rattus_norvegicus-Rnor_6.0-dbSNP149.genometemplate\sequences\NC_005112_chr13.gbk#0	114033958	NC_005112.4	+	43247	91919834..91963080	304987, 1307283		Aim2			Derived by automated computational analysis using gene prediction method: Gnomon.	0.637	4.166	25.625	1.148	0	0	0	0	0	0	0	0	0	0	0	0	6	6	8	24	64	20	614	425	274
Aimp1	10.549	19.302	33.256	13.931	1.82973	1.38558	2.38721	0.757256	Z-006105	Aimp1	gene		D:\assemblies\Rattus_norvegicus-Rnor_6.0-dbSNP149\Rattus_norvegicus-Rnor_6.0-dbSNP149.genometemplate\sequences\NC_005101_chr2.gbk#0	266435125	NC_005101.4	-	23546	237751327..237727782	114632, 620466		Aimp1	Emap2, Scye1		aminoacyl tRNA synthetase complex-interacting multifunctional protein 1, Derived by automated computational analysis using gene prediction method: BestRefSeq.	10.549	19.302	33.256	13.931	111	112	73	139	66	231	606	542	330	145	113	136	111	112	73	139	66	231	606	542	330
Aimp2	2.906	15.194	12.474	7.304	5.22895	2.08023	1.7079	0.397829	Z-022149	Aimp2	gene		D:\assemblies\Rattus_norvegicus-Rnor_6.0-dbSNP149\Rattus_norvegicus-Rnor_6.0-dbSNP149.genometemplate\sequences\NC_005111_chr12.gbk#0	52716770	NC_005111.4	+	9562	12738784..12748345	288480, 1560787		Aimp2	Jtv1		aminoacyl tRNA synthetase complex-interacting multifunctional protein 2; Derived by automated computational analysis using gene prediction method: BestRefSeq,Gnomon.	2.906	15.194	12.474	7.304	7	1	10	31	12	15	3	11	6	11	9	3	71	14	20	124	109	77	227	208	127
Aip	13.363	28.605	39.646	18.667	2.14061	1.53234	2.1238	0.715842	Z-003271	Aip	gene		D:\assemblies\Rattus_norvegicus-Rnor_6.0-dbSNP149\Rattus_norvegicus-Rnor_6.0-dbSNP149.genometemplate\sequences\NC_005100_chr1.gbk#0	282763074	NC_005100.4	-	12066	219373924..219361859	282827, 628619		Aip	XAP2		aryl-hydrocarbon receptor-interacting protein; Derived by automated computational analysis using gene prediction method: BestRefSeq,Gnomon.	13.363	28.605	39.646	18.667	0	0	0	0	0	0	0	0	0	0	0	0	151	117	120	244	147	221	783	715	377
Aipl1	0.001	0.001	0.001	0.001	1	1	1	1	Z-019834	Aipl1	gene		D:\assemblies\Rattus_norvegicus-Rnor_6.0-dbSNP149\Rattus_norvegicus-Rnor_6.0-dbSNP149.genometemplate\sequences\NC_005109_chr10.gbk#0	112626471	NC_005109.4	-	31505	58631194..58599690	59110, 70906		Aipl1			aryl hydrocarbon receptor-interacting protein-like 1; Derived by automated computational analysis using gene prediction method: BestRefSeq,Gnomon.	0.001	0.001	0.001	0.001	0	0	0	0	0	0	0	0	0	0	0	0	0	0	0	0	0	0	0	0	0
Aire	0.006	0.001	0.31	0.004	0.171815	0.229329	75.1719	1.33475	Z-029866	Aire	gene		D:\assemblies\Rattus_norvegicus-Rnor_6.0-dbSNP149\Rattus_norvegicus-Rnor_6.0-dbSNP149.genometemplate\sequences\NC_005119_chr20.gbk#0	56205956	NC_005119.4	+	15007	11365630..11380636	294328, 1311139		Aire			autoimmune regulator; Derived by automated computational analysis using gene prediction method: BestRefSeq,Gnomon.	0.006	0.001	0.31	0.004	0	0	0	0	0	0	0	0	0	0	0	0	3	0	0	0	0	0	17	11	2
Ajap1	0.001	0.001	0.004	0.005	1	0.178811	0.834285	0.178811	Z-012458	Ajap1	gene		D:\assemblies\Rattus_norvegicus-Rnor_6.0-dbSNP149\Rattus_norvegicus-Rnor_6.0-dbSNP149.genometemplate\sequences\NC_005104_chr5.gbk#0	173707219	NC_005104.4	-	63431	170679315..170615885	687031, 1590138		Ajap1	neumo48		adherens junction associated protein 1, Derived by automated computational analysis using gene prediction method: BestRefSeq.	0.001	0.001	0.004	0.005	0	0	0	0	0	0	2	0	0	0	0	2	0	0	0	0	0	0	2	0	0
Ajuba	0.671	1.723	0.035	1.169	2.56827	1.47339	0.0296197	0.573688	Z-025330	Ajuba	gene		D:\assemblies\Rattus_norvegicus-Rnor_6.0-dbSNP149\Rattus_norvegicus-Rnor_6.0-dbSNP149.genometemplate\sequences\NC_005114_chr15.gbk#0	111246239	NC_005114.4	-	10247	33218456..33208210	85265, 620407		Ajuba	Jub		ajuba LIM protein, Derived by automated computational analysis using gene prediction method: BestRefSeq.	0.671	1.723	0.035	1.169	6	12	17	26	16	19	0	4	6	24	12	24	6	12	17	26	16	19	0	4	6
Ak1	3.035	2.564	0.221	3.524	0.844776	0.727698	0.0627122	0.861409	Z-006646	Ak1	gene		D:\assemblies\Rattus_norvegicus-Rnor_6.0-dbSNP149\Rattus_norvegicus-Rnor_6.0-dbSNP149.genometemplate\sequences\NC_005102_chr3.gbk#0	177699992	NC_005102.4	+	6993	11652143..11659135	24183, 2076		Ak1	Ak 1		adenylate kinase 1, Derived by automated computational analysis using gene prediction method: BestRefSeq.	3.035	2.564	0.221	3.524	9	5	17	19	1	13	1	4	1	5	11	17	13.0893	10	20.7748	28.8457	1	21.6642	1	4	1
Ak2	16.943	41.682	9.956	21.936	2.46016	1.90014	0.453877	0.772366	Z-011994	Ak2	gene		D:\assemblies\Rattus_norvegicus-Rnor_6.0-dbSNP149\Rattus_norvegicus-Rnor_6.0-dbSNP149.genometemplate\sequences\NC_005104_chr5.gbk#0	173707219	NC_005104.4	+	18577	147185474..147204050	24184, 2077		Ak2			adenylate kinase 2, Derived by automated computational analysis using gene prediction method: BestRefSeq.	16.943	41.682	9.956	21.936	8	5	2	10	6	14	10	15	8	5	11	4	156	106	92	263	142	232	126	124	79
Ak3	18.898	21.326	9.911	19.8	1.12847	1.07707	0.500546	0.954453	Z-003766	Ak3	gene		D:\assemblies\Rattus_norvegicus-Rnor_6.0-dbSNP149\Rattus_norvegicus-Rnor_6.0-dbSNP149.genometemplate\sequences\NC_005100_chr1.gbk#0	282763074	NC_005100.4	-	25205	247169690..247144486	26956, 619885		Ak3			adenylate kinase 3, Derived by automated computational analysis using gene prediction method: BestRefSeq.	18.898	21.326	9.911	19.8	103	142	134	176	50	122	157	104	66	228	83	127	103	142	134	176	50	122	157	104	66
Ak4	0.005	0.001	0.006	0.005	0.190631	0.189105	1.18059	0.991995	Z-011583	Ak4	gene		D:\assemblies\Rattus_norvegicus-Rnor_6.0-dbSNP149\Rattus_norvegicus-Rnor_6.0-dbSNP149.genometemplate\sequences\NC_005104_chr5.gbk#0	173707219	NC_005104.4	+	58836	120250318..120309153	29223, 2078		Ak4	AK 4, Ak3l1, Ak3l2		adenylate kinase 4; Derived by automated computational analysis using gene prediction method: BestRefSeq,Gnomon.	0.005	0.001	0.006	0.005	0	0	0	0	0	0	0	0	0	0	0	0	1	0	0	0	0	0	0	0	2
Ak5	0.001	0.008	0.001	0.001	8.66749	8.66749	1	1	Z-017697	Ak5	gene		D:\assemblies\Rattus_norvegicus-Rnor_6.0-dbSNP149\Rattus_norvegicus-Rnor_6.0-dbSNP149.genometemplate\sequences\NC_005108_chr9.gbk#0	122095297	NC_005108.4	-	9672	10032693..10023022	301115, 1588584		Ak5			Derived by automated computational analysis using gene prediction method: Gnomon.	0.001	0.008	0.001	0.001	0	0	0	0	0	0	0	0	0	0	0	0	0	0	0	0	0	3	0	0	0
Ak6	8.477	21.232	11.456	9.649	2.50455	2.20044	1.18729	0.878578	Z-004397	Ak6	gene		D:\assemblies\Rattus_norvegicus-Rnor_6.0-dbSNP149\Rattus_norvegicus-Rnor_6.0-dbSNP149.genometemplate\sequences\NC_005101_chr2.gbk#0	266435125	NC_005101.4	+	12058	30664407..30676464	102238592, 7387335		Ak6	AK/ATPase		adenylate kinase 6, Derived by automated computational analysis using gene prediction method: BestRefSeq.	8.477	21.232	11.456	9.649	48	35	46	68	83	82	137	87	61	54	45	50	48	35	46	68	83	82	137	87	61
Ak7	0.146	0.025	0.084	0.075	0.16904	0.330349	1.11827	1.95426	Z-013664	Ak7	gene		D:\assemblies\Rattus_norvegicus-Rnor_6.0-dbSNP149\Rattus_norvegicus-Rnor_6.0-dbSNP149.genometemplate\sequences\NC_005105_chr6.gbk#0	147991367	NC_005105.4	+	68313	129538648..129606960	314416, 1309600		Ak7			adenylate kinase 7; Derived by automated computational analysis using gene prediction method: BestRefSeq,Gnomon.	0.146	0.025	0.084	0.075	0	0	0	0	0	0	0	0	0	0	0	0	7	2	2	2	0	2	2	5	2
Ak8	0.001	0.001	0.017	0.004	1	0.239757	4.19745	0.239757	Z-006542	Ak8	gene		D:\assemblies\Rattus_norvegicus-Rnor_6.0-dbSNP149\Rattus_norvegicus-Rnor_6.0-dbSNP149.genometemplate\sequences\NC_005102_chr3.gbk#0	177699992	NC_005102.4	+	115081	7279429..7394509	311833, 1303144		Ak8	AK 8, RGD1303144		adenylate kinase 8; Derived by automated computational analysis using gene prediction method: BestRefSeq,Gnomon.	0.001	0.001	0.017	0.004	0	0	0	0	0	0	0	0	0	0	0	0	0	0	0	0	0	0	2	0	1
Ak9	0.001	0.004	0.046	0.003	3.92762	1.4649	18.0904	0.372974	Z-030217	Ak9	gene		D:\assemblies\Rattus_norvegicus-Rnor_6.0-dbSNP149\Rattus_norvegicus-Rnor_6.0-dbSNP149.genometemplate\sequences\NC_005119_chr20.gbk#0	56205956	NC_005119.4	+	117115	46044901..46162015	294521, 1559879		Ak9			Derived by automated computational analysis using gene prediction method: Gnomon.	0.001	0.004	0.046	0.003	0	0	0	0	0	0	0	0	0	0	0	0	0	0	0	0	2	0	7	8	1
Akain1	0.001	0.001	0.001	0.001	1	1	1	1	Z-018769	Akain1	gene		D:\assemblies\Rattus_norvegicus-Rnor_6.0-dbSNP149\Rattus_norvegicus-Rnor_6.0-dbSNP149.genometemplate\sequences\NC_005108_chr9.gbk#0	122095297	NC_005108.4	+	47515	117794417..117841931	100362606, 2324352		Akain1			Derived by automated computational analysis using gene prediction method: Gnomon.	0.001	0.001	0.001	0.001	0	0	0	0	0	0	0	0	0	0	0	0	0	0	0	0	0	0	0	0	0
Akap1	0.71	1.351	0.505	1.09	1.9041	1.2401	0.463517	0.65128	Z-020231	Akap1	gene		D:\assemblies\Rattus_norvegicus-Rnor_6.0-dbSNP149\Rattus_norvegicus-Rnor_6.0-dbSNP149.genometemplate\sequences\NC_005109_chr10.gbk#0	112626471	NC_005109.4	-	32975	76183987..76151013	114124, 620826		Akap1	Akap84		A-kinase anchoring protein 1; Derived by automated computational analysis using gene prediction method: BestRefSeq,Gnomon.	0.71	1.351	0.505	1.09	0	0	0	0	0	0	0	0	0	0	0	0	19	24	12	60	12	20	47	16	10
Akap10	2.738	4.453	0.613	2.479	1.62634	1.79603	0.247137	1.10434	Z-019621	Akap10	gene		D:\assemblies\Rattus_norvegicus-Rnor_6.0-dbSNP149\Rattus_norvegicus-Rnor_6.0-dbSNP149.genometemplate\sequences\NC_005109_chr10.gbk#0	112626471	NC_005109.4	-	59173	48210074..48150902	360540, 1308869		Akap10	D-akap2		A-kinase anchoring protein 10; Derived by automated computational analysis using gene prediction method: BestRefSeq,Gnomon.	2.738	4.453	0.613	2.479	1	0	7	4	0	2	0	2	0	0	0	3	70	30	69	66	60	60	18	34	10
Akap11	1.118	0.16	0.283	1.464	0.143117	0.109263	0.19354	0.763453	Z-025737	Akap11	gene		D:\assemblies\Rattus_norvegicus-Rnor_6.0-dbSNP149\Rattus_norvegicus-Rnor_6.0-dbSNP149.genometemplate\sequences\NC_005114_chr15.gbk#0	111246239	NC_005114.4	-	44536	60766673..60722138	498549, 2079		Akap11	Akap		A-kinase anchoring protein 11; Derived by automated computational analysis using gene prediction method: BestRefSeq,Gnomon.	1.118	0.16	0.283	1.464	3	6	4	0	0	0	3	0	1	0	0	4	32	85	75	81	0	88	21	24	25
Akap12	3.102	3.73	0.395	3.848	1.20232	0.969436	0.102789	0.806306	Z-000392	Akap12	gene		D:\assemblies\Rattus_norvegicus-Rnor_6.0-dbSNP149\Rattus_norvegicus-Rnor_6.0-dbSNP149.genometemplate\sequences\NC_005100_chr1.gbk#0	282763074	NC_005100.4	+	90453	40816130..40906582	83425, 70988		Akap12	AKAP12A, AKAP12B, AKAP12G		A-kinase anchoring protein 12; Derived by automated computational analysis using gene prediction method: BestRefSeq,Gnomon.	3.102	3.73	0.395	3.848	5	3	11	0	0	3	0	0	0	7	0	0	176	111	175	266	80	101	20	41	30
Akap13	1.293	1.091	1.381	1.446	0.84399	0.754552	0.955131	0.894029	Z-001913	Akap13	gene		D:\assemblies\Rattus_norvegicus-Rnor_6.0-dbSNP149\Rattus_norvegicus-Rnor_6.0-dbSNP149.genometemplate\sequences\NC_005100_chr1.gbk#0	282763074	NC_005100.4	+	225715	137089558..137315272	293024, 727893		Akap13	AKAP-13, AKAP-Lbc		A-kinase anchoring protein 13, Derived by automated computational analysis using gene prediction method: BestRefSeq.	1.293	1.091	1.381	1.446	76	111	132	98	28	93	252	167	123	161	86	120	76	111	132	98	28	93	252	167	123
Akap14	0.001	0.001	0.182	0.001	1	1	192.874	1	Z-031121	Akap14	gene		D:\assemblies\Rattus_norvegicus-Rnor_6.0-dbSNP149\Rattus_norvegicus-Rnor_6.0-dbSNP149.genometemplate\sequences\NC_005120_chrX.gbk#0	159970021	NC_005120.4	-	15469	123788898..123773430	60332, 708510		Akap14			A-kinase anchoring protein 14, Derived by automated computational analysis using gene prediction method: BestRefSeq.	0.001	0.001	0.182	0.001	0	0	0	0	0	0	12	2	3	0	0	0	0	0	0	0	0	0	12	2	3
Akap17a	5.207	12.496	26.077	8.16	2.39968	1.53126	3.19554	0.63811	Z-022248	Akap17a	gene		D:\assemblies\Rattus_norvegicus-Rnor_6.0-dbSNP149\Rattus_norvegicus-Rnor_6.0-dbSNP149.genometemplate\sequences\NC_005111_chr12.gbk#0	52716770	NC_005111.4	-	4665	18531780..18527116	288526, 1564640		Akap17a			A-kinase anchoring protein 17A; Derived by automated computational analysis using gene prediction method: BestRefSeq,Gnomon.	5.207	12.496	26.077	8.16	0	0	0	0	0	0	0	0	0	0	0	0	135	86	108	215	128	240	1332	1006	448
Akap17b	0.261	0.052	3.715	0.444	0.197552	0.115939	8.36413	0.586881	Z-031110	Akap17b	gene		D:\assemblies\Rattus_norvegicus-Rnor_6.0-dbSNP149\Rattus_norvegicus-Rnor_6.0-dbSNP149.genometemplate\sequences\NC_005120_chrX.gbk#0	159970021	NC_005120.4	-	37373	123254782..123217410	313434, 1566363		Akap17b			Derived by automated computational analysis using gene prediction method: Gnomon.	0.261	0.052	3.715	0.444	0	0	0	0	0	0	0	0	0	0	0	0	13	4	7	9	0	7	208	142	136
Akap2	1.007	2.704	1.366	2.139	2.68469	1.26436	0.638793	0.470952	Z-011308	Akap2	gene		D:\assemblies\Rattus_norvegicus-Rnor_6.0-dbSNP149\Rattus_norvegicus-Rnor_6.0-dbSNP149.genometemplate\sequences\NC_005104_chr5.gbk#0	173707219	NC_005104.4	+	111545	74874245..74985789	298024, 1305135		Akap2	AKAP-2		A-kinase anchoring protein 2; Derived by automated computational analysis using gene prediction method: BestRefSeq,Gnomon.	1.007	2.704	1.366	2.139	0	0	0	2	0	0	4	0	0	2	2	0	30	30	19	84	27	55	60	61	44
Akap3	0.001	0.007	0.005	0.001	7.18061	7.18061	5.4133	1	Z-010394	Akap3	gene		D:\assemblies\Rattus_norvegicus-Rnor_6.0-dbSNP149\Rattus_norvegicus-Rnor_6.0-dbSNP149.genometemplate\sequences\NC_005103_chr4.gbk#0	184226339	NC_005103.4	+	25827	159399686..159425512	312720, 1359735		Akap3			A-kinase anchoring protein 3; Derived by automated computational analysis using gene prediction method: BestRefSeq,Gnomon.	0.001	0.007	0.005	0.001	0	0	0	0	0	0	0	0	0	0	0	0	0	0	0	6	0	0	0	0	5
Akap4	0.001	0.001	0.001	0.001	1	1	1	1	Z-030435	Akap4	gene		D:\assemblies\Rattus_norvegicus-Rnor_6.0-dbSNP149\Rattus_norvegicus-Rnor_6.0-dbSNP149.genometemplate\sequences\NC_005120_chrX.gbk#0	159970021	NC_005120.4	-	10052	16306078..16296027	79254, 620828		Akap4			A-kinase anchoring protein 4, Derived by automated computational analysis using gene prediction method: BestRefSeq.	0.001	0.001	0.001	0.001	0	0	0	0	0	0	0	0	0	0	0	0	0	0	0	0	0	0	0	0	0
Akap5	0.001	0.005	0.211	0.001	5.29277	5.29277	223.088	1	Z-013311	Akap5	gene		D:\assemblies\Rattus_norvegicus-Rnor_6.0-dbSNP149\Rattus_norvegicus-Rnor_6.0-dbSNP149.genometemplate\sequences\NC_005105_chr6.gbk#0	147991367	NC_005105.4	+	5401	99356509..99361909	171026, 620829		Akap5	AKAP150, Akap79, P150		A-kinase anchoring protein 5, Derived by automated computational analysis using gene prediction method: BestRefSeq.	0.001	0.005	0.211	0.001	0	0	0	2	0	0	10	8	4	0	0	0	0	0	0	2	0	0	10	8	4
Akap6	0.001	0.001	0.001	0.001	1	1	1	1	Z-013117	Akap6	gene		D:\assemblies\Rattus_norvegicus-Rnor_6.0-dbSNP149\Rattus_norvegicus-Rnor_6.0-dbSNP149.genometemplate\sequences\NC_005105_chr6.gbk#0	147991367	NC_005105.4	+	438882	73553111..73991992	64553, 69412		Akap6	mAkap		A-kinase anchoring protein 6; Derived by automated computational analysis using gene prediction method: BestRefSeq,Gnomon.	0.001	0.001	0.001	0.001	0	0	0	0	0	0	0	0	0	0	0	0	0	0	0	0	0	0	0	0	0
Akap7	1.369	0.216	0.72	2.731	0.158075	0.0792443	0.263808	0.501309	Z-000213	Akap7	gene		D:\assemblies\Rattus_norvegicus-Rnor_6.0-dbSNP149\Rattus_norvegicus-Rnor_6.0-dbSNP149.genometemplate\sequences\NC_005100_chr1.gbk#0	282763074	NC_005100.4	+	134638	21129213..21263850	361458, 1303071		Akap7	AKAP-18, Akap15, Akap18, AKAP18d		A-kinase anchoring protein 7, Derived by automated computational analysis using gene prediction method: BestRefSeq.	1.369	0.216	0.72	2.731	33	4	21	16	0	41	14	11	10	30	23	34	33	4	21	16	0	41	14	11	10
Akap8	3.483	9.272	3.265	5.666	2.6623	1.63649	0.576224	0.614689	Z-014364	Akap8	gene		D:\assemblies\Rattus_norvegicus-Rnor_6.0-dbSNP149\Rattus_norvegicus-Rnor_6.0-dbSNP149.genometemplate\sequences\NC_005106_chr7.gbk#0	145729302	NC_005106.4	-	16656	14339953..14323298	116633, 620832		Akap8	Akap95		A-kinase anchoring protein 8; Derived by automated computational analysis using gene prediction method: BestRefSeq,Gnomon.	3.483	9.272	3.265	5.666	6	2	4	17	0	7	7	0	10	14	8	11	83	70	58	176	91	134	164	104	55
Akap8l	1.851	4.769	107.185	3.722	2.57673	1.28119	28.7955	0.497214	Z-014365	Akap8l	gene		D:\assemblies\Rattus_norvegicus-Rnor_6.0-dbSNP149\Rattus_norvegicus-Rnor_6.0-dbSNP149.genometemplate\sequences\NC_005106_chr7.gbk#0	145729302	NC_005106.4	-	29668	14369835..14340168	299569, 1359200		Akap8l			A-kinase anchoring protein 8 like; Derived by automated computational analysis using gene prediction method: BestRefSeq,Gnomon.	1.851	4.769	107.185	3.722	4	5	2	2	0	0	271	239	174	23	15	6	36	54	26	53	95	58	4497	3689	2256
Akap9	0.263	0.074	1.502	0.389	0.280357	0.189922	3.86405	0.67743	Z-009038	Akap9	gene		D:\assemblies\Rattus_norvegicus-Rnor_6.0-dbSNP149\Rattus_norvegicus-Rnor_6.0-dbSNP149.genometemplate\sequences\NC_005103_chr4.gbk#0	184226339	NC_005103.4	-	136237	27331582..27195346	246150, 620833		Akap9	CG-NAP, Gisp, Yotiao		A-kinase anchoring protein 9; Derived by automated computational analysis using gene prediction method: BestRefSeq,Gnomon.	0.263	0.074	1.502	0.389	0	0	0	0	0	0	1	2	0	0	0	0	27	26	36	48	0	64	348	294	169
Akip1	4.956	12.17	23.137	9.237	2.4556	1.31751	2.50477	0.536534	Z-002541	Akip1	gene		D:\assemblies\Rattus_norvegicus-Rnor_6.0-dbSNP149\Rattus_norvegicus-Rnor_6.0-dbSNP149.genometemplate\sequences\NC_005100_chr1.gbk#0	282763074	NC_005100.4	+	8867	174330628..174339494	361624, 1306959		Akip1	RGD1306959		A-kinase interacting protein 1; Derived by automated computational analysis using gene prediction method: BestRefSeq,Gnomon.	4.956	12.17	23.137	9.237	26	18	7	25	20	25	83	80	60	27	31	23	50	43	13	60	40	69	266	213	195
Akirin1	7.539	12.3	3.489	10.481	1.63151	1.1736	0.332926	0.719332	Z-011903	Akirin1	gene		D:\assemblies\Rattus_norvegicus-Rnor_6.0-dbSNP149\Rattus_norvegicus-Rnor_6.0-dbSNP149.genometemplate\sequences\NC_005104_chr5.gbk#0	173707219	NC_005104.4	-	15402	141430627..141415226	595134, 1585989		Akirin1			akirin 1, Derived by automated computational analysis using gene prediction method: BestRefSeq.	7.539	12.3	3.489	10.481	43	27	64	57	26	83	33	37	23	66	75	43	43	27	64	57	26	83	33	37	23
Akirin2	9.695	17.419	18.698	12.503	1.79668	1.3932	1.49546	0.775429	Z-011047	Akirin2	gene		D:\assemblies\Rattus_norvegicus-Rnor_6.0-dbSNP149\Rattus_norvegicus-Rnor_6.0-dbSNP149.genometemplate\sequences\NC_005104_chr5.gbk#0	173707219	NC_005104.4	+	14600	50001945..50016544	297968, 1307791		Akirin2	FBI1, RGD1307791		akirin 2; Derived by automated computational analysis using gene prediction method: BestRefSeq,Gnomon.	9.695	17.419	18.698	12.503	6	5	3	19	0	24	43	46	12	13	5	5	71	48	54	156	20	132	247	205	100
Akna	2.087	4.31	6.7	3.228	2.06547	1.33523	2.07563	0.646452	Z-011377	Akna	gene		D:\assemblies\Rattus_norvegicus-Rnor_6.0-dbSNP149\Rattus_norvegicus-Rnor_6.0-dbSNP149.genometemplate\sequences\NC_005104_chr5.gbk#0	173707219	NC_005104.4	-	48284	79232370..79184087	362530, 1308202		Akna			AT-hook transcription factor; Derived by automated computational analysis using gene prediction method: BestRefSeq,Gnomon.	2.087	4.31	6.7	3.228	0	0	0	0	0	0	0	0	0	0	0	0	60	109	94	112	103	179	672	479	241
Aknad1	0.028	0.039	0.001	0.005	1.36548	8.48658	0.206625	6.21508	Z-005918	Aknad1	gene		D:\assemblies\Rattus_norvegicus-Rnor_6.0-dbSNP149\Rattus_norvegicus-Rnor_6.0-dbSNP149.genometemplate\sequences\NC_005101_chr2.gbk#0	266435125	NC_005101.4	+	43533	211541800..211585332	691416, 1583957		Aknad1			AKNA domain containing 1; Derived by automated computational analysis using gene prediction method: BestRefSeq,Gnomon.	0.028	0.039	0.001	0.005	0	0	4	0	0	0	0	0	0	0	0	0	0	2	4	2	5	0	0	0	0
Akp3	0.001	0.001	0.001	0.001	1	1	1	1	Z-018530	Akp3	gene		D:\assemblies\Rattus_norvegicus-Rnor_6.0-dbSNP149\Rattus_norvegicus-Rnor_6.0-dbSNP149.genometemplate\sequences\NC_005108_chr9.gbk#0	122095297	NC_005108.4	+	3042	94228960..94232001	64621, 621650		Akp3	Alpi2, IAP-2, IAP-II		alkaline phosphatase 3, intestine, not Mn requiring; Derived by automated computational analysis using gene prediction method: BestRefSeq.	0.001	0.001	0.001	0.001	0	0	0	0	0	0	0	0	0	0	0	0	0	0	0	0	0	0	0	0	0
Akr1a1	129.354	282.485	151.997	174.14	2.18382	1.62217	0.872846	0.742814	Z-011759	Akr1a1	gene		D:\assemblies\Rattus_norvegicus-Rnor_6.0-dbSNP149\Rattus_norvegicus-Rnor_6.0-dbSNP149.genometemplate\sequences\NC_005104_chr5.gbk#0	173707219	NC_005104.4	-	16626	135498693..135482068	78959, 68346		Akr1a1	Akr1a4		aldo-keto reductase family 1 member A1, Derived by automated computational analysis using gene prediction method: BestRefSeq.	129.354	282.485	151.997	174.14	1430	1143	1123	2294	1283	2477	3048	2370	1573	2360	1372	1476	1430	1144	1123	2295	1283	2477	3048	2370	1573
Akr1b1	31.744	57.739	15.623	38.782	1.81885	1.48882	0.402836	0.818547	Z-009281	Akr1b1	gene		D:\assemblies\Rattus_norvegicus-Rnor_6.0-dbSNP149\Rattus_norvegicus-Rnor_6.0-dbSNP149.genometemplate\sequences\NC_005103_chr4.gbk#0	184226339	NC_005103.4	-	14094	61720959..61706866	24192, 2092		Akr1b1	Akr1b3, Akr1b4, Aldr1, ALDRED, Alr, ALR-P-I, RATALDRED		aldo-keto reductase family 1 member B, Derived by automated computational analysis using gene prediction method: BestRefSeq.	31.744	57.739	15.623	38.782	334	281	266	538	236	451	282	253	159	533	290	314	334	281	266	538	236	451	282	253	159
Akr1b10	2.334	5.646	0.015	2.91	2.41899	1.94003	0.00530262	0.802	Z-009283	Akr1b10	gene		D:\assemblies\Rattus_norvegicus-Rnor_6.0-dbSNP149\Rattus_norvegicus-Rnor_6.0-dbSNP149.genometemplate\sequences\NC_005103_chr4.gbk#0	184226339	NC_005103.4	+	17107	61813265..61830371	296972, 1308277		Akr1b10			aldo-keto reductase family 1 member B10; Derived by automated computational analysis using gene prediction method: BestRefSeq,Gnomon.	2.334	5.646	0.015	2.91	30	22	14	47	42	28	0	0	0	44	28	18	52.5153	38.2901	32.7502	90.4187	54	72.7751	2	0	0.66667
Akr1b7	0.001	0.001	0.001	0.001	1	1	1	1	Z-009284	Akr1b7	gene		D:\assemblies\Rattus_norvegicus-Rnor_6.0-dbSNP149\Rattus_norvegicus-Rnor_6.0-dbSNP149.genometemplate\sequences\NC_005103_chr4.gbk#0	184226339	NC_005103.4	+	29478	61850256..61879733	116463, 620257		Akr1b7	Akr1b14, Avdp, MVDP		aldo-keto reductase family 1, member B7; Derived by automated computational analysis using gene prediction method: BestRefSeq,Gnomon.	0.001	0.001	0.001	0.001	0	0	0	0	0	0	0	0	0	0	0	0	0	0	0	0	0	0	0	0	0
Akr1b8	6.986	11.523	0.082	9.99	1.64945	1.15347	0.00824601	0.699309	Z-009282	Akr1b8	gene		D:\assemblies\Rattus_norvegicus-Rnor_6.0-dbSNP149\Rattus_norvegicus-Rnor_6.0-dbSNP149.genometemplate\sequences\NC_005103_chr4.gbk#0	184226339	NC_005103.4	+	12574	61772064..61784637	286921, 708475		Akr1b8			aldo-keto reductase family 1, member B8; Derived by automated computational analysis using gene prediction method: BestRefSeq.	6.986	11.523	0.082	9.99	46	69	72	107	59	62	13	0	5	108	87	65	47.4847	70.7099	79.2498	118.284	59	65.2249	17	0	7
Akr1c1	0.001	0.001	0.001	0.001	1	1	1	1	Z-027625	Akr1c1	gene		D:\assemblies\Rattus_norvegicus-Rnor_6.0-dbSNP149\Rattus_norvegicus-Rnor_6.0-dbSNP149.genometemplate\sequences\NC_005116_chr17.gbk#0	90843779	NC_005116.4	-	19082	69460334..69441253	307092, 1306847		Akr1c1	Akr1c6, Hsd17b5		aldo-keto reductase family 1, member C1; Derived by automated computational analysis using gene prediction method: BestRefSeq,Gnomon.	0.001	0.001	0.001	0.001	0	0	0	0	0	0	0	0	0	0	0	0	0	0	0	0	0	0	0	0	0
Akr1c12	0.004	0.009	0.058	0.006	2.0906	1.64603	10.5783	0.787347	Z-027628	Akr1c12	gene		D:\assemblies\Rattus_norvegicus-Rnor_6.0-dbSNP149\Rattus_norvegicus-Rnor_6.0-dbSNP149.genometemplate\sequences\NC_005116_chr17.gbk#0	90843779	NC_005116.4	+	33450	69614323..69647772	361266, 1308232		Akr1c12			aldo-keto reductase family 1, member C12; Derived by automated computational analysis using gene prediction method: BestRefSeq,Gnomon.	0.004	0.009	0.058	0.006	0	0	0	0	0	0	0	0	0	0	0	0	1	0	0	0	0	6.85714	7	8	0
Akr1c12l1	0.001	0.001	0.001	0.001	1	1	1	1	Z-027627	Akr1c12l1	gene		D:\assemblies\Rattus_norvegicus-Rnor_6.0-dbSNP149\Rattus_norvegicus-Rnor_6.0-dbSNP149.genometemplate\sequences\NC_005116_chr17.gbk#0	90843779	NC_005116.4	+	11050	69588119..69599168	498790, 1559604		Akr1c12l1	Akr1c17, RGD1559604		aldo-keto reductase family 1, member C12-like 1; Derived by automated computational analysis using gene prediction method: BestRefSeq.	0.001	0.001	0.001	0.001	0	0	0	0	0	0	0	0	0	0	0	0	0	0	0	0	0	0	0	0	0
Akr1c13	0.008	0.017	0.266	0.059	2.07219	0.294039	4.50616	0.141898	Z-027630	Akr1c13	gene		D:\assemblies\Rattus_norvegicus-Rnor_6.0-dbSNP149\Rattus_norvegicus-Rnor_6.0-dbSNP149.genometemplate\sequences\NC_005116_chr17.gbk#0	90843779	NC_005116.4	-	16123	69711654..69695532	364773, 1359406		Akr1c13	TBER1		aldo-keto reductase family 1, member C13; Derived by automated computational analysis using gene prediction method: BestRefSeq.	0.008	0.017	0.266	0.059	7	0	0	2	0	0	8	2	3	10	2	0	7	0	0	2	0	0.14286	10	2	3
Akr1c14	21.918	49.664	0.604	38.573	2.26595	1.28754	0.0156549	0.568212	Z-027633	Akr1c14	gene		D:\assemblies\Rattus_norvegicus-Rnor_6.0-dbSNP149\Rattus_norvegicus-Rnor_6.0-dbSNP149.genometemplate\sequences\NC_005116_chr17.gbk#0	90843779	NC_005116.4	-	21031	69827125..69806095	191574, 708361		Akr1c14	Akr1c9		aldo-keto reductase family 1, member C14; Derived by automated computational analysis using gene prediction method: BestRefSeq.	21.918	49.664	0.604	38.573	223	183	213	405	182	523	11	9	7	512	286	345	223	183	213	405	182	523	11	9	7
Akr1c19	6.871	21.098	3.454	13.823	3.07076	1.52628	0.249844	0.497038	Z-027629	Akr1c19	gene		D:\assemblies\Rattus_norvegicus-Rnor_6.0-dbSNP149\Rattus_norvegicus-Rnor_6.0-dbSNP149.genometemplate\sequences\NC_005116_chr17.gbk#0	90843779	NC_005116.4	+	22202	69653003..69675204	307096, 1562954		Akr1c19	RGD1562954		aldo-keto reductase family 1, member C19; Derived by automated computational analysis using gene prediction method: BestRefSeq,Gnomon.	6.871	21.098	3.454	13.823	0	0	0	0	0	0	0	0	0	0	0	0	88	37	83	133	89	252	67	63	31
Akr1c2	0.001	0.001	0.004	0.001	1	1	4.57061	1	Z-027624	Akr1c2	gene		D:\assemblies\Rattus_norvegicus-Rnor_6.0-dbSNP149\Rattus_norvegicus-Rnor_6.0-dbSNP149.genometemplate\sequences\NC_005116_chr17.gbk#0	90843779	NC_005116.4	-	46824	69435160..69388337	291283, 1311841		Akr1c2	Akr1c21		aldo-keto reductase family 1, member C2; Derived by automated computational analysis using gene prediction method: BestRefSeq,Gnomon.	0.001	0.001	0.004	0.001	0	0	0	0	0	0	0	0	0	0	0	0	0	0	0	0	0	0	1.5	0	0
Akr1c3	0.01	0.009	0.021	0.001	0.910018	9.93827	22.0033	10.921	Z-027631	Akr1c3	gene		D:\assemblies\Rattus_norvegicus-Rnor_6.0-dbSNP149\Rattus_norvegicus-Rnor_6.0-dbSNP149.genometemplate\sequences\NC_005116_chr17.gbk#0	90843779	NC_005116.4	+	16896	69761126..69778021	171516, 708428		Akr1c3	Akr1c18		aldo-keto reductase family 1, member C3; Derived by automated computational analysis using gene prediction method: BestRefSeq.	0.01	0.009	0.021	0.001	0	0	10	6	0	0	0	0	4	0	0	0	0	0	10	6	0	0	0.5	0	4
Akr1cl	2.669	5.308	0.572	1.978	1.98911	2.68309	0.289116	1.34889	Z-027634	Akr1cl	gene		D:\assemblies\Rattus_norvegicus-Rnor_6.0-dbSNP149\Rattus_norvegicus-Rnor_6.0-dbSNP149.genometemplate\sequences\NC_005116_chr17.gbk#0	90843779	NC_005116.4	-	26756	69862093..69835338	361267, 1307514		Akr1cl	Akr1cl1		aldo-keto reductase family 1, member C-like; Derived by automated computational analysis using gene prediction method: BestRefSeq.	2.669	5.308	0.572	1.978	16	37	27	54	8	111	10	20	3	31	16	14	16	37	27	54	8	111	10	20	3
Akr1d1	0.001	0.001	0.001	0.001	1	1	1	1	Z-009312	Akr1d1	gene		D:\assemblies\Rattus_norvegicus-Rnor_6.0-dbSNP149\Rattus_norvegicus-Rnor_6.0-dbSNP149.genometemplate\sequences\NC_005103_chr4.gbk#0	184226339	NC_005103.4	+	33225	65110706..65143930	192242, 620752		Akr1d1			aldo-keto reductase family 1, member D1; Derived by automated computational analysis using gene prediction method: BestRefSeq,Gnomon.	0.001	0.001	0.001	0.001	0	0	0	0	0	0	0	0	0	0	0	0	0	0	0	0	0	0	0	0	0
Akr1e2	2.528	3.115	0.709	4.548	1.23192	0.68478	0.155943	0.555862	Z-027623	Akr1e2	gene		D:\assemblies\Rattus_norvegicus-Rnor_6.0-dbSNP149\Rattus_norvegicus-Rnor_6.0-dbSNP149.genometemplate\sequences\NC_005116_chr17.gbk#0	90843779	NC_005116.4	+	14508	69365437..69379944	307091, 1309599		Akr1e2	Akr1cl2, Akr1e1		aldo-keto reductase family 1, member E2; Derived by automated computational analysis using gene prediction method: BestRefSeq,Gnomon.	2.528	3.115	0.709	4.548	7	22	12	8	0	16	5	2	5	17	8	3	19	41	14	54	2	67	9	17	6
Akr7a2	8.301	19.037	7.81	12.624	2.29342	1.50803	0.618648	0.657547	Z-012235	Akr7a2	gene		D:\assemblies\Rattus_norvegicus-Rnor_6.0-dbSNP149\Rattus_norvegicus-Rnor_6.0-dbSNP149.genometemplate\sequences\NC_005104_chr5.gbk#0	173707219	NC_005104.4	+	9026	157759448..157768473	171445, 620311		Akr7a2	Aiar		aldo-keto reductase family 7, member A2; Derived by automated computational analysis using gene prediction method: BestRefSeq.	8.301	19.037	7.81	12.624	116	68	69	165	96	158	144	160	75	150	126	108	116	68	69	165	96	158	144	160	75
Akr7a3	0.897	3.419	0.652	2.749	3.8129	1.24381	0.237169	0.326212	Z-012237	Akr7a3	gene		D:\assemblies\Rattus_norvegicus-Rnor_6.0-dbSNP149\Rattus_norvegicus-Rnor_6.0-dbSNP149.genometemplate\sequences\NC_005104_chr5.gbk#0	173707219	NC_005104.4	+	12637	157801120..157813756	26760, 628635		Akr7a3	Afar, Akr7a1		aldo-keto reductase family 7 member A3; Derived by automated computational analysis using gene prediction method: BestRefSeq,Gnomon.	0.897	3.419	0.652	2.749	2	2	0	2	0	2	1	4	0	4	4	4	24	4	7	45	12	25	9	13	8
Akt1	29.947	51.329	10.777	41.433	1.714	1.23885	0.260118	0.722782	Z-013827	Akt1	gene		D:\assemblies\Rattus_norvegicus-Rnor_6.0-dbSNP149\Rattus_norvegicus-Rnor_6.0-dbSNP149.genometemplate\sequences\NC_005105_chr6.gbk#0	147991367	NC_005105.4	-	21573	137239970..137218398	24185, 2081		Akt1	Akt		AKT serine/threonine kinase 1; Derived by automated computational analysis using gene prediction method: BestRefSeq,Gnomon.	29.947	51.329	10.777	41.433	7	9	0	16	18	25	6	5	4	28	12	20	462	385	430	683	343	636	274	271	185
Akt1s1	7.235	7.68	2.504	10.639	1.06151	0.721901	0.235345	0.68007	Z-001581	Akt1s1	gene		D:\assemblies\Rattus_norvegicus-Rnor_6.0-dbSNP149\Rattus_norvegicus-Rnor_6.0-dbSNP149.genometemplate\sequences\NC_005100_chr1.gbk#0	282763074	NC_005100.4	+	6519	100845443..100851961	292887, 1312049		Akt1s1	PRAS40		AKT1 substrate 1; Derived by automated computational analysis using gene prediction method: BestRefSeq,Gnomon.	7.235	7.68	2.504	10.639	2	2	8	11	0	2	3	1	2	9	2	2	47	46	79	86	14	81	57	36	15
Akt2	14.518	28.546	4.92	17.563	1.9663	1.62541	0.280164	0.826633	Z-001185	Akt2	gene		D:\assemblies\Rattus_norvegicus-Rnor_6.0-dbSNP149\Rattus_norvegicus-Rnor_6.0-dbSNP149.genometemplate\sequences\NC_005100_chr1.gbk#0	282763074	NC_005100.4	+	50285	84400939..84451223	25233, 2082		Akt2			AKT serine/threonine kinase 2; Derived by automated computational analysis using gene prediction method: BestRefSeq,Gnomon.	14.518	28.546	4.92	17.563	0	0	0	0	0	0	0	0	0	0	0	0	262	165	200	365	160	429	124	138	75
Akt3	4.951	8.829	2.313	5.122	1.78344	1.72392	0.45153	0.96663	Z-023568	Akt3	gene		D:\assemblies\Rattus_norvegicus-Rnor_6.0-dbSNP149\Rattus_norvegicus-Rnor_6.0-dbSNP149.genometemplate\sequences\NC_005112_chr13.gbk#0	114033958	NC_005112.4	-	272606	95348913..95076308	29414, 62390		Akt3	Pkbg		AKT serine/threonine kinase 3, Derived by automated computational analysis using gene prediction method: BestRefSeq.	4.951	8.829	2.313	5.122	49	45	127	87	58	120	62	65	27	124	62	43	49	45	127	87	58	120	62	65	27
Aktip	8.577	10.949	2.383	7.376	1.2766	1.48434	0.323103	1.16272	Z-028777	Aktip	gene		D:\assemblies\Rattus_norvegicus-Rnor_6.0-dbSNP149\Rattus_norvegicus-Rnor_6.0-dbSNP149.genometemplate\sequences\NC_005118_chr19.gbk#0	62275575	NC_005118.4	+	10007	17290048..17300054	291906, 1311170		Aktip	Fts		AKT interacting protein; Derived by automated computational analysis using gene prediction method: BestRefSeq,Gnomon.	8.577	10.949	2.383	7.376	0	0	0	0	0	0	0	0	0	0	0	0	51	83	106	101	26	135	50	30	25
Alad	42.202	112.487	6.043	56.827	2.66544	1.97945	0.106348	0.742636	Z-011366	Alad	gene		D:\assemblies\Rattus_norvegicus-Rnor_6.0-dbSNP149\Rattus_norvegicus-Rnor_6.0-dbSNP149.genometemplate\sequences\NC_005104_chr5.gbk#0	173707219	NC_005104.4	-	10340	78379206..78368867	25374, 2083		Alad	ALADR, aminolevulinatedelta-dehydratase		aminolevulinate dehydratase; Derived by automated computational analysis using gene prediction method: BestRefSeq,Gnomon.	42.202	112.487	6.043	56.827	0	0	0	0	0	0	0	0	0	0	0	0	728	364	252	1014	728	653	137	107	51
Alas1	4.734	15.675	2.355	5.801	3.31108	2.70195	0.405899	0.816033	Z-017256	Alas1	gene		D:\assemblies\Rattus_norvegicus-Rnor_6.0-dbSNP149\Rattus_norvegicus-Rnor_6.0-dbSNP149.genometemplate\sequences\NC_005107_chr8.gbk#0	133307652	NC_005107.4	-	13335	114941038..114927704	65155, 68392		Alas1	ALAS		5'-aminolevulinate synthase 1, Derived by automated computational analysis using gene prediction method: BestRefSeq.	4.734	15.675	2.355	5.801	89	136	57	169	210	269	111	81	36	159	86	99	89	136	57	169	210	269	111	81	36
Alas2	71.069	164.739	0.004	92.355	2.31803	1.78376	4.82846e-05	0.769514	Z-030503	Alas2	gene		D:\assemblies\Rattus_norvegicus-Rnor_6.0-dbSNP149\Rattus_norvegicus-Rnor_6.0-dbSNP149.genometemplate\sequences\NC_005120_chrX.gbk#0	159970021	NC_005120.4	-	19781	23187356..23167576	25748, 2084		Alas2			5'-aminolevulinate synthase 2, Derived by automated computational analysis using gene prediction method: BestRefSeq.	71.069	164.739	0.004	92.355	1876	1338	704	2749	1238	2467	3	0	0	1711	1661	1457	1876	1338	705	2751	1238	2467	3	0	0
Alb	0.007	0.001	0.098	0.001	0.133982	1	103.942	7.46369	Z-024069	Alb	gene		D:\assemblies\Rattus_norvegicus-Rnor_6.0-dbSNP149\Rattus_norvegicus-Rnor_6.0-dbSNP149.genometemplate\sequences\NC_005113_chr14.gbk#0	115493446	NC_005113.4	-	15519	19191793..19176275	24186, 2085		Alb	Alb1, Albza		albumin, Derived by automated computational analysis using gene prediction method: BestRefSeq.	0.007	0.001	0.098	0.001	0	0	6	0	0	0	5	2	2	0	0	0	0	0	6	0	0	0	5	2	2
Alcam	0.028	0.001	1.152	0.03	0.0332172	0.0313029	38.1585	0.942369	Z-021437	Alcam	gene		D:\assemblies\Rattus_norvegicus-Rnor_6.0-dbSNP149\Rattus_norvegicus-Rnor_6.0-dbSNP149.genometemplate\sequences\NC_005110_chr11.gbk#0	90463843	NC_005110.4	+	204349	50780735..50985083	79559, 619972		Alcam			activated leukocyte cell adhesion molecule; Derived by automated computational analysis using gene prediction method: BestRefSeq,Gnomon.	0.028	0.001	1.152	0.03	0	0	0	0	0	0	0	1	0	0	0	0	4	2	0	0	0	0	31	34	26
Aldh16a1	6.34	11.888	16.479	7.952	1.87511	1.49497	2.07221	0.797271	Z-001603	Aldh16a1	gene		D:\assemblies\Rattus_norvegicus-Rnor_6.0-dbSNP149\Rattus_norvegicus-Rnor_6.0-dbSNP149.genometemplate\sequences\NC_005100_chr1.gbk#0	282763074	NC_005100.4	-	13084	101151320..101138237	361571, 1566295		Aldh16a1			aldehyde dehydrogenase 16 family, member A1; Derived by automated computational analysis using gene prediction method: BestRefSeq,Gnomon.	6.34	11.888	16.479	7.952	3	19	12	4	22	0	5	7	5	9	5	2	144	157	143	167	196	237	828	728	359
Aldh18a1	1.318	1.571	0.51	1.084	1.19165	1.44829	0.470269	1.21537	Z-003897	Aldh18a1	gene		D:\assemblies\Rattus_norvegicus-Rnor_6.0-dbSNP149\Rattus_norvegicus-Rnor_6.0-dbSNP149.genometemplate\sequences\NC_005100_chr1.gbk#0	282763074	NC_005100.4	-	32849	259674521..259641673	361755, 1311431		Aldh18a1	Pycs		aldehyde dehydrogenase 18 family, member A1; Derived by automated computational analysis using gene prediction method: BestRefSeq,Gnomon.	1.318	1.571	0.51	1.084	0	0	0	0	0	0	0	0	0	0	0	0	34.1667	18.5	44.6667	31.4167	10.6667	54.3333	30.8333	13.3333	15.1667
Aldh1a1	0.005	0.094	0.005	0.037	19.7797	2.53615	0.121116	0.12822	Z-003689	Aldh1a1	gene		D:\assemblies\Rattus_norvegicus-Rnor_6.0-dbSNP149\Rattus_norvegicus-Rnor_6.0-dbSNP149.genometemplate\sequences\NC_005100_chr1.gbk#0	282763074	NC_005100.4	+	41693	238222689..238264381	24188, 2087		Aldh1a1	Ahd2, Aldh1, Aldh2		aldehyde dehydrogenase 1 family, member A1; Derived by automated computational analysis using gene prediction method: BestRefSeq.	0.005	0.094	0.005	0.037	2	0	0	11	0	10	0	0	2	6	2	0	2	0	0	11	0	10	0	0	2
Aldh1a2	0.041	0.006	3.181	0.005	0.136083	1.0218	584.04	7.50866	Z-016932	Aldh1a2	gene		D:\assemblies\Rattus_norvegicus-Rnor_6.0-dbSNP149\Rattus_norvegicus-Rnor_6.0-dbSNP149.genometemplate\sequences\NC_005107_chr8.gbk#0	133307652	NC_005107.4	+	79255	77640234..77719488	116676, 620250		Aldh1a2	Raldh-2		aldehyde dehydrogenase 1 family, member A2; Derived by automated computational analysis using gene prediction method: BestRefSeq.	0.041	0.006	3.181	0.005	2	0	8	2	0	0	94	71	63	0	3	0	2	0	8	2	0	0	94	71	63
Aldh1a3	0.645	0.071	1.458	0.324	0.109416	0.217825	4.49903	1.9908	Z-001863	Aldh1a3	gene		D:\assemblies\Rattus_norvegicus-Rnor_6.0-dbSNP149\Rattus_norvegicus-Rnor_6.0-dbSNP149.genometemplate\sequences\NC_005100_chr1.gbk#0	282763074	NC_005100.4	-	34909	127337828..127302920	266603, 628662		Aldh1a3	Aldh6		aldehyde dehydrogenase 1 family, member A3; Derived by automated computational analysis using gene prediction method: BestRefSeq.	0.645	0.071	1.458	0.324	6	36	4	2	0	23	33	37	32	12	5	2	6	37	4	2	0	24	33	37	32
Aldh1a7	0.001	0.008	0.001	0.008	8.39253	1.03604	0.123448	0.123448	Z-003707	Aldh1a7	gene		D:\assemblies\Rattus_norvegicus-Rnor_6.0-dbSNP149\Rattus_norvegicus-Rnor_6.0-dbSNP149.genometemplate\sequences\NC_005100_chr1.gbk#0	282763074	NC_005100.4	-	17611	240601843..240584233	29651, 620252		Aldh1a7			Derived by automated computational analysis using gene prediction method: Gnomon.	0.001	0.008	0.001	0.008	0	0	0	0	0	3	0	0	0	3	0	0	0	0	0	0	0	3	0	0	0
Aldh1b1	0.005	0.092	0.518	0.559	19.4295	0.164108	0.927706	0.00844632	Z-011188	Aldh1b1	gene		D:\assemblies\Rattus_norvegicus-Rnor_6.0-dbSNP149\Rattus_norvegicus-Rnor_6.0-dbSNP149.genometemplate\sequences\NC_005104_chr5.gbk#0	173707219	NC_005104.4	+	5009	61382351..61387359	298079, 1306737		Aldh1b1			aldehyde dehydrogenase 1 family, member B1; Derived by automated computational analysis using gene prediction method: BestRefSeq.	0.005	0.092	0.518	0.559	2	0	0	6	0	18	29	21	3	8	8	10	2	0	0	6	0	18	29	21	3
Aldh1l1	0.512	1.831	0.018	0.57	3.5759	3.20875	0.0318277	0.897328	Z-010042	Aldh1l1	gene		D:\assemblies\Rattus_norvegicus-Rnor_6.0-dbSNP149\Rattus_norvegicus-Rnor_6.0-dbSNP149.genometemplate\sequences\NC_005103_chr4.gbk#0	184226339	NC_005103.4	-	47515	123564067..123516553	64392, 621294		Aldh1l1	FDH, Fthfd		aldehyde dehydrogenase 1 family, member L1; Derived by automated computational analysis using gene prediction method: BestRefSeq.	0.512	1.831	0.018	0.57	12	14	12	53	39	17	11	1	0	7	25	17	12	14	12	53	39	17	11	1	0
Aldh1l2	0.652	1.415	0.07	0.215	2.1709	6.59124	0.326985	3.03617	Z-014511	Aldh1l2	gene		D:\assemblies\Rattus_norvegicus-Rnor_6.0-dbSNP149\Rattus_norvegicus-Rnor_6.0-dbSNP149.genometemplate\sequences\NC_005106_chr7.gbk#0	145729302	NC_005106.4	+	49973	26375866..26425838	299699, 1309458		Aldh1l2	RGD1309458		aldehyde dehydrogenase 1 family, member L2; Derived by automated computational analysis using gene prediction method: BestRefSeq.	0.652	1.415	0.07	0.215	12	20	14	18	26	28	4	2	2	8	1	16	12	20	14	18	26	28	4	2	2
Aldh2	30.743	59.918	24.368	39.559	1.94898	1.51465	0.615996	0.77715	Z-022603	Aldh2	gene		D:\assemblies\Rattus_norvegicus-Rnor_6.0-dbSNP149\Rattus_norvegicus-Rnor_6.0-dbSNP149.genometemplate\sequences\NC_005111_chr12.gbk#0	52716770	NC_005111.4	+	32396	40466418..40498813	29539, 69219		Aldh2			aldehyde dehydrogenase 2 family (mitochondrial); Derived by automated computational analysis using gene prediction method: BestRefSeq,Gnomon.	30.743	59.918	24.368	39.559	0	0	0	0	0	0	0	0	0	0	0	0	581	382	451	847	386	864	862	664	332
Aldh3a1	0.005	0.008	0.514	0.01	1.53943	0.781118	51.2688	0.507406	Z-019604	Aldh3a1	gene		D:\assemblies\Rattus_norvegicus-Rnor_6.0-dbSNP149\Rattus_norvegicus-Rnor_6.0-dbSNP149.genometemplate\sequences\NC_005109_chr10.gbk#0	112626471	NC_005109.4	+	9688	47490168..47499855	25375, 2088		Aldh3a1	Ahd-c, AHDC, Aldh, Aldh3		aldehyde dehydrogenase 3 family, member A1; Derived by automated computational analysis using gene prediction method: BestRefSeq.	0.005	0.008	0.514	0.01	0	2	0	0	0	6	22	9	6	14	0	0	0	2	0	0	0	6	22	9	6
Aldh3a2	2.641	5.16	1.353	3.615	1.95349	1.42735	0.374235	0.730664	Z-019605	Aldh3a2	gene		D:\assemblies\Rattus_norvegicus-Rnor_6.0-dbSNP149\Rattus_norvegicus-Rnor_6.0-dbSNP149.genometemplate\sequences\NC_005109_chr10.gbk#0	112626471	NC_005109.4	-	21050	47546535..47525486	65183, 61866		Aldh3a2	Aldh4, FALDH		aldehyde dehydrogenase 3 family, member A2; Derived by automated computational analysis using gene prediction method: BestRefSeq,Gnomon.	2.641	5.16	1.353	3.615	6	4	3	12	0	16	4	3	9	18	2	4	46	52	34	71	48	67	54	18	45
Aldh3b1	4.215	6.518	1.181	5.377	1.54618	1.21218	0.21967	0.783981	Z-003256	Aldh3b1	gene		D:\assemblies\Rattus_norvegicus-Rnor_6.0-dbSNP149\Rattus_norvegicus-Rnor_6.0-dbSNP149.genometemplate\sequences\NC_005100_chr1.gbk#0	282763074	NC_005100.4	-	36080	219181536..219145457	309147, 1359546		Aldh3b1			aldehyde dehydrogenase 3 family, member B1; Derived by automated computational analysis using gene prediction method: BestRefSeq,Gnomon.	4.215	6.518	1.181	5.377	8	0	3	10	12	9	2	1	2	15	10	4	71	62.9333	60	95.0531	31	144.396	27.0553	36	26
Aldh3b2	0.007	0.001	0.001	0.001	0.131898	1	1	7.58163	Z-003259	Aldh3b2	gene		D:\assemblies\Rattus_norvegicus-Rnor_6.0-dbSNP149\Rattus_norvegicus-Rnor_6.0-dbSNP149.genometemplate\sequences\NC_005100_chr1.gbk#0	282763074	NC_005100.4	+	3466	219215023..219218488	688800, 1584166		Aldh3b2			Derived by automated computational analysis using gene prediction method: Gnomon.	0.007	0.001	0.001	0.001	0	0	0	0	0	0	0	0	0	0	0	0	0	3.33333	0	0	0	0	0	0	0
Aldh4a1	1.846	2.774	0.163	2.189	1.50287	1.26743	0.0743168	0.843344	Z-012243	Aldh4a1	gene		D:\assemblies\Rattus_norvegicus-Rnor_6.0-dbSNP149\Rattus_norvegicus-Rnor_6.0-dbSNP149.genometemplate\sequences\NC_005104_chr5.gbk#0	173707219	NC_005104.4	+	25488	158090238..158115725	641316, 1624206		Aldh4a1			aldehyde dehydrogenase 4 family, member A1; Derived by automated computational analysis using gene prediction method: BestRefSeq.	1.846	2.774	0.163	2.189	20	23	60	62	32	18	6	12	1	51	26	37	20	23	60	62	32	18	6	12	1
Aldh5a1	0.449	0.109	1.421	0.421	0.243045	0.259598	3.37704	1.06811	Z-027375	Aldh5a1	gene		D:\assemblies\Rattus_norvegicus-Rnor_6.0-dbSNP149\Rattus_norvegicus-Rnor_6.0-dbSNP149.genometemplate\sequences\NC_005116_chr17.gbk#0	90843779	NC_005116.4	+	26338	42133076..42159413	291133, 621422		Aldh5a1	Ssadh		aldehyde dehydrogenase 5 family, member A1; Derived by automated computational analysis using gene prediction method: BestRefSeq.	0.449	0.109	1.421	0.421	8	4	10	8	18	0	42	51	18	10	7	4	8	4	10	8	18	0	42	51	18
Aldh6a1	1.769	0.334	0.463	4.389	0.188551	0.0760025	0.105396	0.403088	Z-013437	Aldh6a1	gene		D:\assemblies\Rattus_norvegicus-Rnor_6.0-dbSNP149\Rattus_norvegicus-Rnor_6.0-dbSNP149.genometemplate\sequences\NC_005105_chr6.gbk#0	147991367	NC_005105.4	-	20634	108167185..108146552	81708, 621556		Aldh6a1	Mmsdh		aldehyde dehydrogenase 6 family, member A1; Derived by automated computational analysis using gene prediction method: BestRefSeq,Gnomon.	1.769	0.334	0.463	4.389	2	0	1	6	0	0	0	0	0	0	0	1	20	34	29	84	0	62	14	14	6
Aldh7a1	7.709	14.496	3.127	9.207	1.88025	1.57437	0.339611	0.83732	Z-028268	Aldh7a1	gene		D:\assemblies\Rattus_norvegicus-Rnor_6.0-dbSNP149\Rattus_norvegicus-Rnor_6.0-dbSNP149.genometemplate\sequences\NC_005117_chr18.gbk#0	88201929	NC_005117.4	-	32261	51651267..51619007	291450, 1308614		Aldh7a1	antiquitin		aldehyde dehydrogenase 7 family, member A1; Derived by automated computational analysis using gene prediction method: BestRefSeq.	7.709	14.496	3.127	9.207	107	118	140	230	107	182	102	76	58	234	98	140	107	118	140	230	107	182	102	76	58
Aldh8a1	0.004	0.005	0.004	0.004	1.26867	1.30533	1.05397	1.0289	Z-000191	Aldh8a1	gene		D:\assemblies\Rattus_norvegicus-Rnor_6.0-dbSNP149\Rattus_norvegicus-Rnor_6.0-dbSNP149.genometemplate\sequences\NC_005100_chr1.gbk#0	282763074	NC_005100.4	+	19423	16910043..16929465	685750, 1590218		Aldh8a1			aldehyde dehydrogenase 8 family, member A1; Derived by automated computational analysis using gene prediction method: BestRefSeq,Gnomon.	0.004	0.005	0.004	0.004	0	0	0	0	0	0	0	0	0	0	0	0	0	0	1	0	0	2	0	2	0
Aldh9a1	9.147	16.057	5.875	12.554	1.75551	1.27904	0.468014	0.728589	Z-023383	Aldh9a1	gene		D:\assemblies\Rattus_norvegicus-Rnor_6.0-dbSNP149\Rattus_norvegicus-Rnor_6.0-dbSNP149.genometemplate\sequences\NC_005112_chr13.gbk#0	114033958	NC_005112.4	+	16670	85580828..85597497	64040, 68409		Aldh9a1	Tmaba-dh		aldehyde dehydrogenase 9 family, member A1; Derived by automated computational analysis using gene prediction method: BestRefSeq.	9.147	16.057	5.875	12.554	75	90	106	146	80	122	93	101	58	248	93	113	119	138	141	220	125.941	172.348	173	161	84
Aldoa	102.517	199.272	114.352	121.85	1.9438	1.63539	0.938464	0.841335	Z-002802	Aldoa	gene		D:\assemblies\Rattus_norvegicus-Rnor_6.0-dbSNP149\Rattus_norvegicus-Rnor_6.0-dbSNP149.genometemplate\sequences\NC_005100_chr1.gbk#0	282763074	NC_005100.4	-	5602	198233988..198228387	24189, 2089		Aldoa	Aldo1, RNALDOG5		aldolase, fructose-bisphosphate A; Derived by automated computational analysis using gene prediction method: BestRefSeq,Gnomon.	102.517	199.272	114.352	121.85	0	0	0	0	0	0	0	0	0	0	0	0	1360	923	1192	1859	1077	2079	2826	2290	1204
Aldoart2	0.001	0.008	0.005	0.001	8.91387	8.91387	4.99042	1	Z-013142	Aldoart2	gene		D:\assemblies\Rattus_norvegicus-Rnor_6.0-dbSNP149\Rattus_norvegicus-Rnor_6.0-dbSNP149.genometemplate\sequences\NC_005105_chr6.gbk#0	147991367	NC_005105.4	+	1691	76349362..76351052	299052, 1359133		Aldoart2	Aldoal1, Aldoart1		aldolase 1 A retrogene 2, Derived by automated computational analysis using gene prediction method: BestRefSeq.	0.001	0.008	0.005	0.001	0	0	0	0	0	6	0	2	0	0	0	0	0	0	0	0	0	6	0	2	0
Aldob	0.001	0.001	0.001	0.001	1	1	1	1	Z-011240	Aldob	gene		D:\assemblies\Rattus_norvegicus-Rnor_6.0-dbSNP149\Rattus_norvegicus-Rnor_6.0-dbSNP149.genometemplate\sequences\NC_005104_chr5.gbk#0	173707219	NC_005104.4	-	13042	64818813..64805772	24190, 2090		Aldob	Aldo2, LIV10		aldolase, fructose-bisphosphate B; Derived by automated computational analysis using gene prediction method: BestRefSeq.	0.001	0.001	0.001	0.001	0	0	0	0	0	0	0	0	0	0	0	0	0	0	0	0	0	0	0	0	0
Aldoc	1.839	7.008	0.304	3.546	3.81173	1.97655	0.0856128	0.518544	Z-020030	Aldoc	gene		D:\assemblies\Rattus_norvegicus-Rnor_6.0-dbSNP149\Rattus_norvegicus-Rnor_6.0-dbSNP149.genometemplate\sequences\NC_005109_chr10.gbk#0	112626471	NC_005109.4	+	3590	65586504..65590093	24191, 2091		Aldoc	ALDCAA, F16dip7, RATALDCAA		aldolase, fructose-bisphosphate C; Derived by automated computational analysis using gene prediction method: BestRefSeq.	1.839	7.008	0.304	3.546	34	24	9	67	40	57	9	7	2	40	36	39	34	24	9	68	40	57	9	7	2
Alg1	0.566	0.103	5.634	0.104	0.181617	0.983331	53.9326	5.41432	Z-018909	Alg1	gene		D:\assemblies\Rattus_norvegicus-Rnor_6.0-dbSNP149\Rattus_norvegicus-Rnor_6.0-dbSNP149.genometemplate\sequences\NC_005109_chr10.gbk#0	112626471	NC_005109.4	-	10249	10550178..10539930	360475, 1310700		Alg1			ALG1, chitobiosyldiphosphodolichol beta-mannosyltransferase; Derived by automated computational analysis using gene prediction method: BestRefSeq,Gnomon.	0.566	0.103	5.634	0.104	0	0	0	0	0	0	3	0	0	0	0	0	4	7	8	7	0	11	159	111	46
Alg10	0.065	0.001	0.572	0.284	0.0146492	0.00333012	2.01496	0.227324	Z-015575	Alg10	gene		D:\assemblies\Rattus_norvegicus-Rnor_6.0-dbSNP149\Rattus_norvegicus-Rnor_6.0-dbSNP149.genometemplate\sequences\NC_005106_chr7.gbk#0	145729302	NC_005106.4	+	5271	131330913..131336183	245960, 708500		Alg10	Alg10b, KCR1		ALG10, alpha-1,2-glucosyltransferase; Derived by automated computational analysis using gene prediction method: BestRefSeq.	0.065	0.001	0.572	0.284	0	6	8	0	0	0	13	12	12	8	4	2	0	6	8	0	0	0	13	12	12
Alg11	1.117	2.268	2.492	1.18	2.03011	1.92162	2.11153	0.946557	Z-026672	Alg11	gene		D:\assemblies\Rattus_norvegicus-Rnor_6.0-dbSNP149\Rattus_norvegicus-Rnor_6.0-dbSNP149.genometemplate\sequences\NC_005115_chr16.gbk#0	90668790	NC_005115.4	-	12090	74866096..74854007	361174, 1564725		Alg11	RGD1564725		ALG11, alpha-1,2-mannosyltransferase; Derived by automated computational analysis using gene prediction method: BestRefSeq,Gnomon.	1.117	2.268	2.492	1.18	4	6	0	4	0	0	0	2	2	8	2	6	22	14	12	20	14	38	98	76	21
Alg12	0.648	0.086	2.168	0.54	0.132191	0.15877	4.01686	1.20107	Z-015536	Alg12	gene		D:\assemblies\Rattus_norvegicus-Rnor_6.0-dbSNP149\Rattus_norvegicus-Rnor_6.0-dbSNP149.genometemplate\sequences\NC_005106_chr7.gbk#0	145729302	NC_005106.4	-	14015	129812677..129798663	315212, 1304826		Alg12			ALG12, alpha-1,6-mannosyltransferase; Derived by automated computational analysis using gene prediction method: BestRefSeq,Gnomon.	0.648	0.086	2.168	0.54	0	0	0	0	0	0	0	0	0	0	0	0	13	15	4	13	0	6	79	64	22
Alg13	1.157	5.644	4.765	2.448	4.87952	2.30525	1.94605	0.472434	Z-031070	Alg13	gene		D:\assemblies\Rattus_norvegicus-Rnor_6.0-dbSNP149\Rattus_norvegicus-Rnor_6.0-dbSNP149.genometemplate\sequences\NC_005120_chrX.gbk#0	159970021	NC_005120.4	+	28464	115561329..115589792	300284, 1359416		Alg13			ALG13, UDP-N-acetylglucosaminyltransferase subunit; Derived by automated computational analysis using gene prediction method: BestRefSeq,Gnomon.	1.157	5.644	4.765	2.448	3	4	2	12	0	10	21	10	3	10	1	4	16	6	4	22	14	32	58	45	19
Alg14	5.056	9.504	2.098	5.104	1.87963	1.86226	0.411056	0.990761	Z-005990	Alg14	gene		D:\assemblies\Rattus_norvegicus-Rnor_6.0-dbSNP149\Rattus_norvegicus-Rnor_6.0-dbSNP149.genometemplate\sequences\NC_005101_chr2.gbk#0	266435125	NC_005101.4	+	80110	224851352..224931461	362031, 1312003		Alg14	RGD1312003		ALG14, UDP-N-acetylglucosaminyltransferase subunit; Derived by automated computational analysis using gene prediction method: BestRefSeq,Gnomon.	5.056	9.504	2.098	5.104	10	8	7	1	26	12	4	7	0	7	5	9	29	31	36	48	42	52	30	24	13
Alg2	0.054	0.11	0.329	0.683	2.03024	0.161221	0.481849	0.07941	Z-011216	Alg2	gene		D:\assemblies\Rattus_norvegicus-Rnor_6.0-dbSNP149\Rattus_norvegicus-Rnor_6.0-dbSNP149.genometemplate\sequences\NC_005104_chr5.gbk#0	173707219	NC_005104.4	-	4560	63192025..63187466	313231, 1309940		Alg2			ALG2, alpha-1,3/1,6-mannosyltransferase; Derived by automated computational analysis using gene prediction method: BestRefSeq.	0.054	0.11	0.329	0.683	3	0	8	8	0	15	12	10	2	10	6	10	3	0	8	8	0	15	12	10	2
Alg3	2.913	3.059	13.36	1.857	1.05003	1.64697	7.19392	1.5685	Z-021805	Alg3	gene		D:\assemblies\Rattus_norvegicus-Rnor_6.0-dbSNP149\Rattus_norvegicus-Rnor_6.0-dbSNP149.genometemplate\sequences\NC_005110_chr11.gbk#0	90463843	NC_005110.4	+	6223	83985484..83991706	287983, 1306004		Alg3			ALG3, alpha-1,3- mannosyltransferase; Derived by automated computational analysis using gene prediction method: BestRefSeq,Gnomon.	2.913	3.059	13.36	1.857	1	18	0	5	0	3	134	101	85	4	2	3	26	40	48	48	12	38	377	268	186
Alg5	1.306	0.088	9.346	0.995	0.0675637	0.0886803	9.39212	1.31254	Z-005070	Alg5	gene		D:\assemblies\Rattus_norvegicus-Rnor_6.0-dbSNP149\Rattus_norvegicus-Rnor_6.0-dbSNP149.genometemplate\sequences\NC_005101_chr2.gbk#0	266435125	NC_005101.4	+	14231	143932242..143946472	295051, 1308900		Alg5			ALG5, dolichyl-phosphate beta-glucosyltransferase; Derived by automated computational analysis using gene prediction method: BestRefSeq,Gnomon.	1.306	0.088	9.346	0.995	4	0	0	0	0	0	2	4	1	1	0	2	14	16	8	12	0	3	209	144	85
Alg6	1.029	2.054	0.471	1.259	1.99568	1.63157	0.374073	0.817551	Z-011566	Alg6	gene		D:\assemblies\Rattus_norvegicus-Rnor_6.0-dbSNP149\Rattus_norvegicus-Rnor_6.0-dbSNP149.genometemplate\sequences\NC_005104_chr5.gbk#0	173707219	NC_005104.4	+	54955	118415680..118470634	362547, 1308815		Alg6			ALG6, alpha-1,3-glucosyltransferase; Derived by automated computational analysis using gene prediction method: BestRefSeq.	1.029	2.054	0.471	1.259	18	41	4	26	8	43	11	7	14	32	10	18	18	41	4	26	8	43	11	7	14
Alg8	0.616	0.772	1.784	0.328	1.25306	2.35453	5.43789	1.87902	Z-002144	Alg8	gene		D:\assemblies\Rattus_norvegicus-Rnor_6.0-dbSNP149\Rattus_norvegicus-Rnor_6.0-dbSNP149.genometemplate\sequences\NC_005100_chr1.gbk#0	282763074	NC_005100.4	+	20079	162342061..162362139	293129, 1305468		Alg8			ALG8, alpha-1,3-glucosyltransferase; Derived by automated computational analysis using gene prediction method: BestRefSeq.	0.616	0.772	1.784	0.328	14	6	10	6	5	21	66	56	21	15	1	9	14	6	10	6	5	21	66	56	21
Alg9	0.354	0.893	1.364	0.592	2.52455	1.50827	2.3044	0.597439	Z-016614	Alg9	gene		D:\assemblies\Rattus_norvegicus-Rnor_6.0-dbSNP149\Rattus_norvegicus-Rnor_6.0-dbSNP149.genometemplate\sequences\NC_005107_chr8.gbk#0	133307652	NC_005107.4	+	63339	55202140..55265478	367083, 1311272		Alg9	Dibd1		ALG9, alpha-1,2-mannosyltransferase; Derived by automated computational analysis using gene prediction method: BestRefSeq,Gnomon.	0.354	0.893	1.364	0.592	6	2	2	12	4	15	36	27	27	5	11	4	6	8	5	16	4	23	43	37	33
Alk	0.053	0.04	0.145	0.259	0.761828	0.156085	0.559136	0.204882	Z-012729	Alk	gene		D:\assemblies\Rattus_norvegicus-Rnor_6.0-dbSNP149\Rattus_norvegicus-Rnor_6.0-dbSNP149.genometemplate\sequences\NC_005105_chr6.gbk#0	147991367	NC_005105.4	+	507377	22696415..23203791	266802, 628622		Alk			anaplastic lymphoma receptor tyrosine kinase, Derived by automated computational analysis using gene prediction method: BestRefSeq.	0.053	0.04	0.145	0.259	0	19	12	11	0	6	19	10	4	19	16	4	0	19	12	11	0	6	19	10	4
Alkbh1	1.109	5.403	1.308	2.072	4.8737	2.60808	0.63138	0.535133	Z-013502	Alkbh1	gene		D:\assemblies\Rattus_norvegicus-Rnor_6.0-dbSNP149\Rattus_norvegicus-Rnor_6.0-dbSNP149.genometemplate\sequences\NC_005105_chr6.gbk#0	147991367	NC_005105.4	-	20734	111476829..111456096	362766, 1308327		Alkbh1	Alkbh		alkB homolog 1, histone H2A dioxygenase; Derived by automated computational analysis using gene prediction method: BestRefSeq,Gnomon.	1.109	5.403	1.308	2.072	14	7	9	24	25	21	33	18	6	18	9	8	20	9	11	48	32	44	42	22	10
Alkbh2	1.394	2.506	6.773	1.501	1.79826	1.66913	4.5112	0.928191	Z-022747	Alkbh2	gene		D:\assemblies\Rattus_norvegicus-Rnor_6.0-dbSNP149\Rattus_norvegicus-Rnor_6.0-dbSNP149.genometemplate\sequences\NC_005111_chr12.gbk#0	52716770	NC_005111.4	+	4670	48257575..48262244	304578, 1306377		Alkbh2	RGD1306377		alkB homolog 2, alpha-ketoglutarate-dependent dioxygenase; Derived by automated computational analysis using gene prediction method: BestRefSeq,Gnomon.	1.394	2.506	6.773	1.501	3	2	0	2	0	6	0	3	1	2	0	4	24	12	5	19	6	28	101	104	60
Alkbh3	7.682	13.429	17.802	8.036	1.7482	1.67115	2.21532	0.955923	Z-007558	Alkbh3	gene		D:\assemblies\Rattus_norvegicus-Rnor_6.0-dbSNP149\Rattus_norvegicus-Rnor_6.0-dbSNP149.genometemplate\sequences\NC_005102_chr3.gbk#0	177699992	NC_005102.4	-	33226	82907467..82874242	362169, 1359731		Alkbh3			alkB homolog 3, alpha-ketoglutarate-dependent dioxygenase; Derived by automated computational analysis using gene prediction method: BestRefSeq,Gnomon.	7.682	13.429	17.802	8.036	0	0	0	0	0	0	0	0	0	0	0	0	100	40	72	120	52	94	345	243	163
Alkbh4	1.24	0.216	1.279	1.212	0.173924	0.178051	1.05513	1.02373	Z-022382	Alkbh4	gene		D:\assemblies\Rattus_norvegicus-Rnor_6.0-dbSNP149\Rattus_norvegicus-Rnor_6.0-dbSNP149.genometemplate\sequences\NC_005111_chr12.gbk#0	52716770	NC_005111.4	-	5930	23574133..23568204	288587, 1308608		Alkbh4	RGD1308608		alkB homolog 4, lysine demethylase; Derived by automated computational analysis using gene prediction method: BestRefSeq.	1.24	0.216	1.279	1.212	14	23	4	19	0	25	28	16	12	8	20	8	14	23	4	19	0	25	28	16	12
Alkbh5	4.223	4.887	1.538	3.372	1.15709	1.44915	0.455938	1.25241	Z-019587	Alkbh5	gene		D:\assemblies\Rattus_norvegicus-Rnor_6.0-dbSNP149\Rattus_norvegicus-Rnor_6.0-dbSNP149.genometemplate\sequences\NC_005109_chr10.gbk#0	112626471	NC_005109.4	+	21446	46906314..46927759	303193, 1309496		Alkbh5	RGD1309496		alkB homolog 5, RNA demethylase; Derived by automated computational analysis using gene prediction method: BestRefSeq.	4.223	4.887	1.538	3.372	52	58	38	47	32	45	31	40	17	55	39	29	52	58	38	47	32	45	31	40	17
Alkbh6	0.142	3.471	12.269	2.645	24.4983	1.31229	4.63821	0.0535668	Z-001318	Alkbh6	gene		D:\assemblies\Rattus_norvegicus-Rnor_6.0-dbSNP149\Rattus_norvegicus-Rnor_6.0-dbSNP149.genometemplate\sequences\NC_005100_chr1.gbk#0	282763074	NC_005100.4	+	5372	88766872..88772243	292780, 1566318		Alkbh6			alkB homolog 6, Derived by automated computational analysis using gene prediction method: BestRefSeq.	0.142	3.471	12.269	2.645	0	0	0	0	0	0	0	0	0	0	0	0	12	14	0	39.5	6	22.5	182	172.5	75
Alkbh7	4.726	13.24	24.724	7.26	2.8018	1.82372	3.40551	0.65091	Z-017700	Alkbh7	gene		D:\assemblies\Rattus_norvegicus-Rnor_6.0-dbSNP149\Rattus_norvegicus-Rnor_6.0-dbSNP149.genometemplate\sequences\NC_005108_chr9.gbk#0	122095297	NC_005108.4	-	2133	10047507..10045375	679944, 1598126		Alkbh7			alkB homolog 7, Derived by automated computational analysis using gene prediction method: BestRefSeq.	4.726	13.24	24.724	7.26	52	16	34	48	61	81	335	259	177	62	36	49	52	16	34	48	61	81	335	259	178
Alkbh8	0.428	0.756	0.391	0.18	1.7677	4.19439	2.16924	2.3728	Z-012711	Alkbh8	gene		D:\assemblies\Rattus_norvegicus-Rnor_6.0-dbSNP149\Rattus_norvegicus-Rnor_6.0-dbSNP149.genometemplate\sequences\NC_005105_chr6.gbk#0	147991367	NC_005105.4	+	74889	18877885..18952773	366783, 1304687		Alkbh8	RGD1304687		alkB homolog 8, tRNA methyltransferase; Derived by automated computational analysis using gene prediction method: BestRefSeq,Gnomon.	0.428	0.756	0.391	0.18	0	0	0	0	0	0	0	0	0	0	0	0	4	12	12	11	10	11	15	8	14
Allc	0.008	0.001	0.001	0.001	0.125189	1	1	7.98789	Z-012979	Allc	gene		D:\assemblies\Rattus_norvegicus-Rnor_6.0-dbSNP149\Rattus_norvegicus-Rnor_6.0-dbSNP149.genometemplate\sequences\NC_005105_chr6.gbk#0	147991367	NC_005105.4	-	35080	47848068..47812989	246758, 621804		Allc			allantoicase; Derived by automated computational analysis using gene prediction method: BestRefSeq,Gnomon.	0.008	0.001	0.001	0.001	0	0	0	0	0	0	0	0	0	0	0	0	0	0	5	0	0	0	0	0	0
Alms1	0.289	1.169	1.695	0.585	4.04161	1.99994	2.89912	0.494839	Z-009921	Alms1	gene		D:\assemblies\Rattus_norvegicus-Rnor_6.0-dbSNP149\Rattus_norvegicus-Rnor_6.0-dbSNP149.genometemplate\sequences\NC_005103_chr4.gbk#0	184226339	NC_005103.4	+	100767	117371544..117472310	297408, 1311590		Alms1			ALMS1, centrosome and basal body associated protein; Derived by automated computational analysis using gene prediction method: BestRefSeq,Gnomon.	0.289	1.169	1.695	0.585	1	0	0	0	0	0	5	5	0	2	0	2	44	14	35	75	130	56	304	289	180
Alox12	17.106	46.716	0.292	20.603	2.73098	2.26748	0.014195	0.830282	Z-019787	Alox12	gene		D:\assemblies\Rattus_norvegicus-Rnor_6.0-dbSNP149\Rattus_norvegicus-Rnor_6.0-dbSNP149.genometemplate\sequences\NC_005109_chr10.gbk#0	112626471	NC_005109.4	-	12316	56864049..56851734	287454, 1311159		Alox12	12-LO, 12S-LOX		arachidonate 12-lipoxygenase, 12S type; Derived by automated computational analysis using gene prediction method: BestRefSeq,Gnomon.	17.106	46.716	0.292	20.603	83	62	41	99	37	171	0	0	0	86	92	43	405	332	267	655	403	1021	6	12	8
Alox12b	0.001	0.001	0.017	0.001	1	1	17.8274	1	Z-019713	Alox12b	gene		D:\assemblies\Rattus_norvegicus-Rnor_6.0-dbSNP149\Rattus_norvegicus-Rnor_6.0-dbSNP149.genometemplate\sequences\NC_005109_chr10.gbk#0	112626471	NC_005109.4	+	11879	55744646..55756524	287425, 1305330		Alox12b			arachidonate 12-lipoxygenase, 12R type; Derived by automated computational analysis using gene prediction method: BestRefSeq.	0.001	0.001	0.017	0.001	0	0	0	0	0	0	2	3	0	0	0	0	0	0	0	0	0	0	2	3	0
Alox12e	0.001	0.005	0.02	0.001	5.06546	5.06546	21.6701	1	Z-019788	Alox12e	gene		D:\assemblies\Rattus_norvegicus-Rnor_6.0-dbSNP149\Rattus_norvegicus-Rnor_6.0-dbSNP149.genometemplate\sequences\NC_005109_chr10.gbk#0	112626471	NC_005109.4	-	7466	56935141..56927676	303252, 1307642		Alox12e	12-LOX		arachidonate 12-lipoxygenase, epidermal; Derived by automated computational analysis using gene prediction method: BestRefSeq.	0.001	0.005	0.02	0.001	0	0	0	0	0	2	2	0	4	0	0	0	0	0	0	0	0	2	2	0	4
Alox15	4.009	10.688	0.091	5.491	2.66618	1.94628	0.0166233	0.729988	Z-019789	Alox15	gene		D:\assemblies\Rattus_norvegicus-Rnor_6.0-dbSNP149\Rattus_norvegicus-Rnor_6.0-dbSNP149.genometemplate\sequences\NC_005109_chr10.gbk#0	112626471	NC_005109.4	-	8454	56962145..56953692	81639, 70493		Alox15	12-LOX, 15-LOX, Alox12, Alox12l		arachidonate 15-lipoxygenase; Derived by automated computational analysis using gene prediction method: BestRefSeq,Gnomon.	4.009	10.688	0.091	5.491	2	0	0	3	0	6	0	0	0	8	5	4	86	120	49	169	131	158	2	4	3
Alox15b	0.007	0.001	0.015	0.017	0.137404	0.0540146	0.879315	0.393109	Z-019714	Alox15b	gene		D:\assemblies\Rattus_norvegicus-Rnor_6.0-dbSNP149\Rattus_norvegicus-Rnor_6.0-dbSNP149.genometemplate\sequences\NC_005109_chr10.gbk#0	112626471	NC_005109.4	-	9742	55783489..55773748	266604, 628809		Alox15b			arachidonate 15-lipoxygenase, type B; Derived by automated computational analysis using gene prediction method: BestRefSeq,Gnomon.	0.007	0.001	0.015	0.017	0	0	0	0	0	0	0	0	0	0	0	0	0	0	6	0	0	0	4	1	0
Alox5	1.501	2.403	0.024	2.572	1.60115	0.934428	0.00927296	0.583597	Z-010213	Alox5	gene		D:\assemblies\Rattus_norvegicus-Rnor_6.0-dbSNP149\Rattus_norvegicus-Rnor_6.0-dbSNP149.genometemplate\sequences\NC_005103_chr4.gbk#0	184226339	NC_005103.4	-	48305	148446308..148398004	25290, 2096		Alox5	LOX5A		arachidonate 5-lipoxygenase; Derived by automated computational analysis using gene prediction method: BestRefSeq,Gnomon.	1.501	2.403	0.024	2.572	2	0	8	0	0	6	1	0	0	4	1	0	55	16	28	43	10	86	6	0	2
Alox5ap	12.901	21.679	1.523	11.714	1.68042	1.85074	0.130057	1.10135	Z-022047	Alox5ap	gene		D:\assemblies\Rattus_norvegicus-Rnor_6.0-dbSNP149\Rattus_norvegicus-Rnor_6.0-dbSNP149.genometemplate\sequences\NC_005111_chr12.gbk#0	52716770	NC_005111.4	-	24183	6879112..6854930	29624, 2097		Alox5ap			arachidonate 5-lipoxygenase activating protein, Derived by automated computational analysis using gene prediction method: BestRefSeq.	12.901	21.679	1.523	11.714	71	35	90	98	32	129	18	13	6	75	35	68	71	35	90	98	32	129	18	13	6
Aloxe3	0.021	1.46	0.148	0.194	67.9318	7.5259	0.764485	0.110786	Z-019712	Aloxe3	gene		D:\assemblies\Rattus_norvegicus-Rnor_6.0-dbSNP149\Rattus_norvegicus-Rnor_6.0-dbSNP149.genometemplate\sequences\NC_005109_chr10.gbk#0	112626471	NC_005109.4	+	23920	55711996..55735915	287424, 1306252		Aloxe3	e-LOX-3, eLOX-3		arachidonate lipoxygenase 3; Derived by automated computational analysis using gene prediction method: BestRefSeq,Gnomon.	0.021	1.46	0.148	0.194	0	0	0	0	0	0	0	0	0	0	0	0	1	0	4	13	26	27	8	3	4
Alpi	0.001	0.004	0.001	0.001	4.61009	4.61009	1	1	Z-018529	Alpi	gene		D:\assemblies\Rattus_norvegicus-Rnor_6.0-dbSNP149\Rattus_norvegicus-Rnor_6.0-dbSNP149.genometemplate\sequences\NC_005108_chr9.gbk#0	122095297	NC_005108.4	-	4295	94201910..94197616	24197, 2099		Alpi	Alp1, S51097		alkaline phosphatase, intestinal; Derived by automated computational analysis using gene prediction method: BestRefSeq,Gnomon.	0.001	0.004	0.001	0.001	0	0	0	0	0	0	0	0	0	0	0	0	0	0	0	1	0	0	0	0	0
Alpk1	0.248	0.051	0.132	0.353	0.205033	0.143671	0.374793	0.700721	Z-006053	Alpk1	gene		D:\assemblies\Rattus_norvegicus-Rnor_6.0-dbSNP149\Rattus_norvegicus-Rnor_6.0-dbSNP149.genometemplate\sequences\NC_005101_chr2.gbk#0	266435125	NC_005101.4	-	120112	232117471..231997360	310879, 1304613		Alpk1			Derived by automated computational analysis using gene prediction method: Gnomon.	0.248	0.051	0.132	0.353	0	0	0	0	0	0	0	0	0	0	0	0	8	12	8	10	0	11	4	14	8
Alpk2	0.001	0.017	0.012	0.021	18.3794	0.811231	0.577559	0.044138	Z-028377	Alpk2	gene		D:\assemblies\Rattus_norvegicus-Rnor_6.0-dbSNP149\Rattus_norvegicus-Rnor_6.0-dbSNP149.genometemplate\sequences\NC_005117_chr18.gbk#0	88201929	NC_005117.4	-	112108	61072116..60960009	498875, 1564431		Alpk2			Derived by automated computational analysis using gene prediction method: Gnomon.	0.001	0.017	0.012	0.021	0	0	0	6	0	2	0	4	4	10	4	0	0	0	0	6	0	2	0	4	4
Alpk3	0.025	0.032	0.038	0.025	1.26168	1.30371	1.54185	1.03331	Z-001996	Alpk3	gene		D:\assemblies\Rattus_norvegicus-Rnor_6.0-dbSNP149\Rattus_norvegicus-Rnor_6.0-dbSNP149.genometemplate\sequences\NC_005100_chr1.gbk#0	282763074	NC_005100.4	+	48944	142882997..142931940	365298, 1309860		Alpk3	RGD1309860		alpha-kinase 3; Derived by automated computational analysis using gene prediction method: BestRefSeq,Gnomon.	0.025	0.032	0.038	0.025	0	0	0	0	0	0	0	0	0	0	0	1	4	0	10	12	0	4	6	4	1
Alpl	3.995	3.62	0.139	2.44	0.906208	1.48376	0.0568129	1.63733	Z-012202	Alpl	gene		D:\assemblies\Rattus_norvegicus-Rnor_6.0-dbSNP149\Rattus_norvegicus-Rnor_6.0-dbSNP149.genometemplate\sequences\NC_005104_chr5.gbk#0	173707219	NC_005104.4	-	55018	156141513..156086496	25586, 2100		Alpl	Akp2, PHOA		alkaline phosphatase, liver/bone/kidney; Derived by automated computational analysis using gene prediction method: BestRefSeq,Gnomon.	3.995	3.62	0.139	2.44	0	0	0	0	0	0	0	0	0	0	0	0	14	39	414	34	46	41	6	2	3
Alpp	0.001	0.03	0.109	0.001	31.8396	31.8396	114.88	1	Z-018528	Alpp	gene		D:\assemblies\Rattus_norvegicus-Rnor_6.0-dbSNP149\Rattus_norvegicus-Rnor_6.0-dbSNP149.genometemplate\sequences\NC_005108_chr9.gbk#0	122095297	NC_005108.4	-	3094	94193054..94189961	100359675, 2325055		Alpp			Derived by automated computational analysis using gene prediction method: Gnomon.	0.001	0.03	0.109	0.001	0	0	0	4	0	1	3	3	2	0	0	0	0	0	0	4	0	1	3	3	2
Alppl2	0.006	0.001	0.135	0.001	0.151622	1	143.348	6.59534	Z-018527	Alppl2	gene		D:\assemblies\Rattus_norvegicus-Rnor_6.0-dbSNP149\Rattus_norvegicus-Rnor_6.0-dbSNP149.genometemplate\sequences\NC_005108_chr9.gbk#0	122095297	NC_005108.4	+	20306	94164667..94184972	367308, 1565100		Alppl2			Derived by automated computational analysis using gene prediction method: Gnomon.	0.006	0.001	0.135	0.001	0	4	0	0	0	0	4	7	1	0	0	0	0	4	0	0	0	0	4	7	1
Als2	0.865	0.722	0.349	1.381	0.835151	0.523141	0.2528	0.626402	Z-018247	Als2	gene		D:\assemblies\Rattus_norvegicus-Rnor_6.0-dbSNP149\Rattus_norvegicus-Rnor_6.0-dbSNP149.genometemplate\sequences\NC_005108_chr9.gbk#0	122095297	NC_005108.4	-	73036	66034396..65961361	363235, 1310372		Als2			alsin Rho guanine nucleotide exchange factor; Derived by automated computational analysis using gene prediction method: BestRefSeq,Gnomon.	0.865	0.722	0.349	1.381	0	0	0	6	2	0	2	0	2	1	0	2	50	28	28	66	6	18	28	32	14
Als2cl	2.487	3.712	0.163	3.198	1.49231	1.16061	0.0510572	0.777724	Z-017407	Als2cl	gene		D:\assemblies\Rattus_norvegicus-Rnor_6.0-dbSNP149\Rattus_norvegicus-Rnor_6.0-dbSNP149.genometemplate\sequences\NC_005107_chr8.gbk#0	133307652	NC_005107.4	+	20600	119156081..119176680	316017, 1305208		Als2cl			Derived by automated computational analysis using gene prediction method: Gnomon.	2.487	3.712	0.163	3.198	0	0	0	0	0	0	0	0	0	0	0	0	84	105	37	116	54	66	8	11	4
Als2cr11	0.001	0.004	0.005	0.001	4.26881	4.26881	5.44501	1	Z-018244	Als2cr11	gene		D:\assemblies\Rattus_norvegicus-Rnor_6.0-dbSNP149\Rattus_norvegicus-Rnor_6.0-dbSNP149.genometemplate\sequences\NC_005108_chr9.gbk#0	122095297	NC_005108.4	-	62526	65879564..65817039	501147, 1565450		Als2cr11			amyotrophic lateral sclerosis 2 chromosome region, candidate 11; Derived by automated computational analysis using gene prediction method: BestRefSeq,Gnomon.	0.001	0.004	0.005	0.001	0	0	0	0	0	0	0	2	0	0	0	0	0	0	0	0	0	1	0	4	0
Als2cr12	0.001	0.001	0.392	0.001	1	1	414.251	1	Z-018240	Als2cr12	gene		D:\assemblies\Rattus_norvegicus-Rnor_6.0-dbSNP149\Rattus_norvegicus-Rnor_6.0-dbSNP149.genometemplate\sequences\NC_005108_chr9.gbk#0	122095297	NC_005108.4	-	28160	65693822..65665663	316413, 1359362		Als2cr12			amyotrophic lateral sclerosis 2 chromosome region, candidate 12; Derived by automated computational analysis using gene prediction method: BestRefSeq.	0.001	0.001	0.392	0.001	0	0	0	0	0	0	7	14	4	0	0	0	0	0	0	0	0	0	7	14	4
Alx1	0.01	0.001	0.001	0.001	0.0918488	1	1	10.8875	Z-014693	Alx1	gene		D:\assemblies\Rattus_norvegicus-Rnor_6.0-dbSNP149\Rattus_norvegicus-Rnor_6.0-dbSNP149.genometemplate\sequences\NC_005106_chr7.gbk#0	145729302	NC_005106.4	-	19594	44771458..44751865	25401, 2273		Alx1	Cart1, CART1X		ALX homeobox 1; Derived by automated computational analysis using gene prediction method: BestRefSeq,Gnomon.	0.01	0.001	0.001	0.001	0	0	0	0	0	0	0	0	0	0	0	0	0	0	10	0	0	0	0	0	0
Alx3	0.001	0.001	0.001	0.001	1	1	1	1	Z-005879	Alx3	gene		D:\assemblies\Rattus_norvegicus-Rnor_6.0-dbSNP149\Rattus_norvegicus-Rnor_6.0-dbSNP149.genometemplate\sequences\NC_005101_chr2.gbk#0	266435125	NC_005101.4	+	10419	210376510..210386928	365900, 1359270		Alx3			ALX homeobox 3, Derived by automated computational analysis using gene prediction method: BestRefSeq.	0.001	0.001	0.001	0.001	0	0	0	0	0	0	0	0	0	0	0	0	0	0	0	0	0	0	0	0	0
Alx4	0.005	0.009	0.001	0.486	1.70056	0.0180132	0.0019444	0.0105925	Z-007553	Alx4	gene		D:\assemblies\Rattus_norvegicus-Rnor_6.0-dbSNP149\Rattus_norvegicus-Rnor_6.0-dbSNP149.genometemplate\sequences\NC_005102_chr3.gbk#0	177699992	NC_005102.4	+	36573	82548959..82585531	296511, 1310201		Alx4			ALX homeobox 4, Derived by automated computational analysis using gene prediction method: BestRefSeq.	0.005	0.009	0.001	0.486	2	0	0	6	0	0	0	0	0	8	6	4	2	0	0	6	0	0	0	0	0
Alyref	26.471	51.282	24.969	33.033	1.9373	1.55243	0.755879	0.801337	Z-021008	Alyref	gene		D:\assemblies\Rattus_norvegicus-Rnor_6.0-dbSNP149\Rattus_norvegicus-Rnor_6.0-dbSNP149.genometemplate\sequences\NC_005109_chr10.gbk#0	112626471	NC_005109.4	-	6047	109774639..109768593	690585, 1594679		Alyref	Thoc4		Aly/REF export factor; Derived by automated computational analysis using gene prediction method: BestRefSeq,Gnomon.	26.471	51.282	24.969	33.033	109	83	100	248	160	182	365	325	103	163	118	142	221	190	183	382	195	287	453	382	142
Amacr	2.223	6.123	3.213	3.322	2.75459	1.84307	0.967129	0.669093	Z-004643	Amacr	gene		D:\assemblies\Rattus_norvegicus-Rnor_6.0-dbSNP149\Rattus_norvegicus-Rnor_6.0-dbSNP149.genometemplate\sequences\NC_005101_chr2.gbk#0	266435125	NC_005101.4	+	12067	60949276..60961342	25284, 3048		Amacr	Da1-8, Marc1		alpha-methylacyl-CoA racemase, Derived by automated computational analysis using gene prediction method: BestRefSeq.	2.223	6.123	3.213	3.322	21	30	23	31	58	67	103	65	26	39	46	30	21	30	24	31	58	67	103	65	26
Ambn	0.001	0.001	0.001	0.001	1	1	1	1	Z-024090	Ambn	gene		D:\assemblies\Rattus_norvegicus-Rnor_6.0-dbSNP149\Rattus_norvegicus-Rnor_6.0-dbSNP149.genometemplate\sequences\NC_005113_chr14.gbk#0	115493446	NC_005113.4	-	12648	21252534..21239887	25376, 2101		Ambn			ameloblastin, Derived by automated computational analysis using gene prediction method: BestRefSeq.	0.001	0.001	0.001	0.001	0	0	0	0	0	0	0	0	0	0	0	0	0	0	0	0	0	0	0	0	0
Ambp	0.001	0.001	0.001	0.001	1	1	1	1	Z-011371	Ambp	gene		D:\assemblies\Rattus_norvegicus-Rnor_6.0-dbSNP149\Rattus_norvegicus-Rnor_6.0-dbSNP149.genometemplate\sequences\NC_005104_chr5.gbk#0	173707219	NC_005104.4	-	10332	78986021..78975690	25377, 2102		Ambp	UTI		alpha-1-microglobulin/bikunin precursor; Derived by automated computational analysis using gene prediction method: BestRefSeq,Gnomon.	0.001	0.001	0.001	0.001	0	0	0	0	0	0	0	0	0	0	0	0	0	0	0	0	0	0	0	0	0
Ambra1	1.507	2.161	1.364	1.449	1.43364	1.49108	0.941259	1.04007	Z-007527	Ambra1	gene		D:\assemblies\Rattus_norvegicus-Rnor_6.0-dbSNP149\Rattus_norvegicus-Rnor_6.0-dbSNP149.genometemplate\sequences\NC_005102_chr3.gbk#0	177699992	NC_005102.4	+	195599	80634470..80830068	59319, 621330		Ambra1	Nyw1		autophagy and beclin 1 regulator 1; Derived by automated computational analysis using gene prediction method: BestRefSeq,Gnomon.	1.507	2.161	1.364	1.449	0	0	0	0	0	0	0	0	0	0	0	0	46	47	76	62	46	65	119	95	41
Amd1	16.617	31.959	4.192	18.672	1.92326	1.71162	0.224525	0.889955	Z-030211	Amd1	gene		D:\assemblies\Rattus_norvegicus-Rnor_6.0-dbSNP149\Rattus_norvegicus-Rnor_6.0-dbSNP149.genometemplate\sequences\NC_005119_chr20.gbk#0	56205956	NC_005119.4	-	15695	45399694..45384000	81640, 2104		Amd1	Amd1a, Amd1b		adenosylmethionine decarboxylase 1, Derived by automated computational analysis using gene prediction method: BestRefSeq.	16.617	31.959	4.192	18.672	179	150	156	261	128	340	74	77	44	200	219	144	179	150	156	261	128	340	74	77	45
Amdhd1	0.008	0.047	0.021	0.037	5.96018	1.27761	0.553933	0.214357	Z-014617	Amdhd1	gene		D:\assemblies\Rattus_norvegicus-Rnor_6.0-dbSNP149\Rattus_norvegicus-Rnor_6.0-dbSNP149.genometemplate\sequences\NC_005106_chr7.gbk#0	145729302	NC_005106.4	-	43648	34406282..34362635	299735, 1308879		Amdhd1	RGD1308879		amidohydrolase domain containing 1, Derived by automated computational analysis using gene prediction method: BestRefSeq.	0.008	0.047	0.021	0.037	0	0	6	2	0	5	2	2	0	4	0	2	0	0	6	2	0	5	2	2	0
Amdhd2	2.877	5.416	12.148	3.918	1.88249	1.38235	3.1008	0.73432	Z-019026	Amdhd2	gene		D:\assemblies\Rattus_norvegicus-Rnor_6.0-dbSNP149\Rattus_norvegicus-Rnor_6.0-dbSNP149.genometemplate\sequences\NC_005109_chr10.gbk#0	112626471	NC_005109.4	-	8550	13536949..13528400	302972, 1304601		Amdhd2	RGD1304601		amidohydrolase domain containing 2; Derived by automated computational analysis using gene prediction method: BestRefSeq,Gnomon.	2.877	5.416	12.148	3.918	22	15	0	7	29	13	164	145	77	18	6	12	92	33	15	46	53	46	325	264	143
Amelx	0.001	0.001	0.006	0.001	1	1	5.84472	1	Z-030524	Amelx	gene		D:\assemblies\Rattus_norvegicus-Rnor_6.0-dbSNP149\Rattus_norvegicus-Rnor_6.0-dbSNP149.genometemplate\sequences\NC_005120_chrX.gbk#0	159970021	NC_005120.4	+	11299	26439197..26450495	29160, 2107		Amelx	Amel		amelogenin, X-linked; Derived by automated computational analysis using gene prediction method: BestRefSeq.	0.001	0.001	0.006	0.001	0	0	0	0	0	0	0	0	0	0	0	0	0	0	0	0	0	0	2	0	0
Amer1	0.297	0.091	0.112	0.419	0.305998	0.216751	0.267166	0.708342	Z-030720	Amer1	gene		D:\assemblies\Rattus_norvegicus-Rnor_6.0-dbSNP149\Rattus_norvegicus-Rnor_6.0-dbSNP149.genometemplate\sequences\NC_005120_chrX.gbk#0	159970021	NC_005120.4	-	15885	64702504..64686620	501584, 1560322		Amer1	Fam123b, RGD1560322		APC membrane recruitment protein 1, Derived by automated computational analysis using gene prediction method: BestRefSeq.	0.297	0.091	0.112	0.419	4	10	22	24	0	20	3	10	6	33	4	20	4	10	22	24	0	20	3	10	6
Amer2	0.029	0.005	0.004	0.001	0.180193	5.60364	4.36352	31.098	Z-025503	Amer2	gene		D:\assemblies\Rattus_norvegicus-Rnor_6.0-dbSNP149\Rattus_norvegicus-Rnor_6.0-dbSNP149.genometemplate\sequences\NC_005114_chr15.gbk#0	111246239	NC_005114.4	+	4523	40663183..40667705	498529, 1559605		Amer2			Derived by automated computational analysis using gene prediction method: Gnomon.	0.029	0.005	0.004	0.001	0	0	0	0	0	0	0	2	0	0	0	0	2	0	4	2	0	0	0	2	0
Amer3	0.001	0.005	0.004	0.001	4.78814	4.78814	3.73902	1	Z-018031	Amer3	gene		D:\assemblies\Rattus_norvegicus-Rnor_6.0-dbSNP149\Rattus_norvegicus-Rnor_6.0-dbSNP149.genometemplate\sequences\NC_005108_chr9.gbk#0	122095297	NC_005108.4	+	11692	41089417..41101108	501122, 1560420		Amer3			Derived by automated computational analysis using gene prediction method: Gnomon.	0.001	0.005	0.004	0.001	0	0	0	0	0	0	0	0	0	0	0	0	0	0	0	0	0	2	2	0	0
Amfr	10.863	13.747	2.773	11.127	1.26549	1.23552	0.249183	0.976317	Z-028723	Amfr	gene		D:\assemblies\Rattus_norvegicus-Rnor_6.0-dbSNP149\Rattus_norvegicus-Rnor_6.0-dbSNP149.genometemplate\sequences\NC_005118_chr19.gbk#0	62275575	NC_005118.4	+	35963	11473538..11509500	361367, 1311551		Amfr			Derived by automated computational analysis using gene prediction method: Gnomon.	10.863	13.747	2.773	11.127	163	151	210	201	66	301	70	72	65	187	203	156	163	151	210	201	66	301	70	72	65
Amh	0.572	0.009	0.201	0.586	0.0151925	0.0148198	0.341868	0.975466	Z-014252	Amh	gene		D:\assemblies\Rattus_norvegicus-Rnor_6.0-dbSNP149\Rattus_norvegicus-Rnor_6.0-dbSNP149.genometemplate\sequences\NC_005106_chr7.gbk#0	145729302	NC_005106.4	-	2349	11777503..11775155	25378, 2108		Amh	MIS		anti-Mullerian hormone, Derived by automated computational analysis using gene prediction method: BestRefSeq.	0.572	0.009	0.201	0.586	6	13	10	0	0	10	8	8	2	14	4	16	6	13	10	0	0	10	8	8	2
Amhr2	0.025	0.521	0.376	0.076	21.2368	6.85175	4.9437	0.322636	Z-015825	Amhr2	gene		D:\assemblies\Rattus_norvegicus-Rnor_6.0-dbSNP149\Rattus_norvegicus-Rnor_6.0-dbSNP149.genometemplate\sequences\NC_005106_chr7.gbk#0	145729302	NC_005106.4	+	8477	144052202..144060678	29530, 70964		Amhr2			anti-Mullerian hormone receptor type 2, Derived by automated computational analysis using gene prediction method: BestRefSeq.	0.025	0.521	0.376	0.076	4	0	1	2	23	5	12	8	9	2	1	1	4	0	1	2	23	5	12	8	9
Amigo1	0.007	0.041	0.331	0.049	5.89584	0.835368	6.77688	0.141688	Z-005900	Amigo1	gene		D:\assemblies\Rattus_norvegicus-Rnor_6.0-dbSNP149\Rattus_norvegicus-Rnor_6.0-dbSNP149.genometemplate\sequences\NC_005101_chr2.gbk#0	266435125	NC_005101.4	+	5458	210977125..210982582	295365, 1303079		Amigo1	Amigo		adhesion molecule with Ig like domain 1; Derived by automated computational analysis using gene prediction method: BestRefSeq,Gnomon.	0.007	0.041	0.331	0.049	0	0	0	0	0	0	0	0	0	0	0	0	0	0	4	2	0	4	7	8	6
Amigo2	0.029	0.566	0.194	0.253	19.2524	2.2366	0.764888	0.116173	Z-015647	Amigo2	gene		D:\assemblies\Rattus_norvegicus-Rnor_6.0-dbSNP149\Rattus_norvegicus-Rnor_6.0-dbSNP149.genometemplate\sequences\NC_005106_chr7.gbk#0	145729302	NC_005106.4	-	3098	138707221..138704124	300186, 727911		Amigo2	Ali1		adhesion molecule with Ig like domain 2; Derived by automated computational analysis using gene prediction method: BestRefSeq,Gnomon.	0.029	0.566	0.194	0.253	0	0	0	0	0	0	0	0	0	0	0	0	3	0	2	6	5	8	4	8	3
Amigo3	0.005	0.006	0.581	0.041	1.07895	0.135059	14.0151	0.125177	Z-017317	Amigo3	gene		D:\assemblies\Rattus_norvegicus-Rnor_6.0-dbSNP149\Rattus_norvegicus-Rnor_6.0-dbSNP149.genometemplate\sequences\NC_005107_chr8.gbk#0	133307652	NC_005107.4	+	1527	116830773..116832299	316003, 631413		Amigo3			adhesion molecule with Ig like domain 3, Derived by automated computational analysis using gene prediction method: BestRefSeq.	0.005	0.006	0.581	0.041	0	0	2	2	0	0	19	11	11	4	0	4	0	0	2	2	0	0	20	11	11
Ammecr1	3.658	0.196	0.132	3.116	0.0536595	0.0629934	0.0422346	1.17394	Z-031062	Ammecr1	gene		D:\assemblies\Rattus_norvegicus-Rnor_6.0-dbSNP149\Rattus_norvegicus-Rnor_6.0-dbSNP149.genometemplate\sequences\NC_005120_chrX.gbk#0	159970021	NC_005120.4	-	103185	114233013..114129829	501539, 1561004		Ammecr1			Derived by automated computational analysis using gene prediction method: Gnomon.	3.658	0.196	0.132	3.116	37	29	42	44	0	10	2	2	2	33	25	36	37	29	42	44	0	10	2	2	2
Ammecr1l	1.081	0.156	0.409	2.017	0.144014	0.0771855	0.202901	0.535959	Z-027981	Ammecr1l	gene		D:\assemblies\Rattus_norvegicus-Rnor_6.0-dbSNP149\Rattus_norvegicus-Rnor_6.0-dbSNP149.genometemplate\sequences\NC_005117_chr18.gbk#0	88201929	NC_005117.4	+	24047	24539530..24563576	307526, 1307915		Ammecr1l	RGD1307915		AMMECR1 like; Derived by automated computational analysis using gene prediction method: BestRefSeq,Gnomon.	1.081	0.156	0.409	2.017	0	0	1	0	0	0	8	2	1	0	2	0	14	8	19	17	0	21	11	12	12
Amn	0.001	0.001	0.448	0.001	1	1	474.454	1	Z-013787	Amn	gene		D:\assemblies\Rattus_norvegicus-Rnor_6.0-dbSNP149\Rattus_norvegicus-Rnor_6.0-dbSNP149.genometemplate\sequences\NC_005105_chr6.gbk#0	147991367	NC_005105.4	+	7442	135724455..135731896	314459, 1308634		Amn			amnion associated transmembrane protein; Derived by automated computational analysis using gene prediction method: BestRefSeq,Gnomon.	0.001	0.001	0.448	0.001	0	0	0	0	0	0	6	3	4	0	0	0	0	0	0	0	0	0	17	8	6
Amn1	2.862	4.359	4.3	1.946	1.52328	2.24016	2.20964	1.47062	Z-010751	Amn1	gene		D:\assemblies\Rattus_norvegicus-Rnor_6.0-dbSNP149\Rattus_norvegicus-Rnor_6.0-dbSNP149.genometemplate\sequences\NC_005103_chr4.gbk#0	184226339	NC_005103.4	-	26943	183697531..183670589	302032, 1308119		Amn1	RGD1308119		antagonist of mitotic exit network 1 homolog; Derived by automated computational analysis using gene prediction method: BestRefSeq,Gnomon.	2.862	4.359	4.3	1.946	5	2	0	2	3	16	5	1	2	7	3	2	21	24	18	32	12	35	73	57	31
Amot	0.38	0.812	0.004	0.552	2.13548	1.47111	0.00725766	0.688891	Z-031077	Amot	gene		D:\assemblies\Rattus_norvegicus-Rnor_6.0-dbSNP149\Rattus_norvegicus-Rnor_6.0-dbSNP149.genometemplate\sequences\NC_005120_chrX.gbk#0	159970021	NC_005120.4	-	59008	116810238..116751231	300289, 1564027		Amot			Derived by automated computational analysis using gene prediction method: Gnomon.	0.38	0.812	0.004	0.552	0	0	0	0	0	0	0	0	0	0	0	0	6	18	17	14	34	14	0	4	0
Amotl1	3.431	2.899	0.479	4.403	0.844926	0.658396	0.108672	0.779235	Z-015958	Amotl1	gene		D:\assemblies\Rattus_norvegicus-Rnor_6.0-dbSNP149\Rattus_norvegicus-Rnor_6.0-dbSNP149.genometemplate\sequences\NC_005107_chr8.gbk#0	133307652	NC_005107.4	-	120437	13157701..13037265	315430, 1305268		Amotl1			Derived by automated computational analysis using gene prediction method: Gnomon.	3.431	2.899	0.479	4.403	64	136	84	158	14	76	21	18	20	208	89	89	64	136	84	158	14	76	21	18	20
Amotl2	5.074	5.649	0.39	6.696	1.11337	0.843698	0.0582202	0.757787	Z-017208	Amotl2	gene		D:\assemblies\Rattus_norvegicus-Rnor_6.0-dbSNP149\Rattus_norvegicus-Rnor_6.0-dbSNP149.genometemplate\sequences\NC_005107_chr8.gbk#0	133307652	NC_005107.4	+	15957	111210261..111226217	65157, 70977		Amotl2	Lccp		angiomotin like 2; Derived by automated computational analysis using gene prediction method: BestRefSeq,Gnomon.	5.074	5.649	0.39	6.696	0	1	7	7	0	2	0	1	0	2	1	4	112	72	198	140	48	125	20	8	17
Ampd1	0.007	0.006	0.101	0.001	0.879645	6.13604	106.909	6.97559	Z-005781	Ampd1	gene		D:\assemblies\Rattus_norvegicus-Rnor_6.0-dbSNP149\Rattus_norvegicus-Rnor_6.0-dbSNP149.genometemplate\sequences\NC_005101_chr2.gbk#0	266435125	NC_005101.4	+	21028	205568934..205589961	25028, 2109		Ampd1	Ampd01, RATAMPD01		adenosine monophosphate deaminase 1; Derived by automated computational analysis using gene prediction method: BestRefSeq,Gnomon.	0.007	0.006	0.101	0.001	0	0	0	0	0	0	0	0	0	0	0	0	0	0	6	0	0	4	4	5	2
Ampd2	2.62	3.869	1.745	3.933	1.47687	0.983705	0.443766	0.666073	Z-005895	Ampd2	gene		D:\assemblies\Rattus_norvegicus-Rnor_6.0-dbSNP149\Rattus_norvegicus-Rnor_6.0-dbSNP149.genometemplate\sequences\NC_005101_chr2.gbk#0	266435125	NC_005101.4	-	12725	210874348..210861624	362015, 2110		Ampd2	Ampd		adenosine monophosphate deaminase 2; Derived by automated computational analysis using gene prediction method: BestRefSeq,Gnomon.	2.62	3.869	1.745	3.933	2	0	0	1	0	8	1	0	2	1	0	1	74	65	48	65	40	112	86	76	40
Ampd3	2.044	3.127	0.229	2.663	1.52972	1.1744	0.086047	0.767719	Z-002558	Ampd3	gene		D:\assemblies\Rattus_norvegicus-Rnor_6.0-dbSNP149\Rattus_norvegicus-Rnor_6.0-dbSNP149.genometemplate\sequences\NC_005100_chr1.gbk#0	282763074	NC_005100.4	+	45179	175585301..175630479	25095, 2111		Ampd3			adenosine monophosphate deaminase 3; Derived by automated computational analysis using gene prediction method: BestRefSeq,Gnomon.	2.044	3.127	0.229	2.663	2	1	1	0	0	0	0	0	0	1	0	1	44	69	34	54	34	72	10	13	4
Amph	0.496	0.135	0.037	0.911	0.271793	0.14807	0.0407021	0.544789	Z-027500	Amph	gene		D:\assemblies\Rattus_norvegicus-Rnor_6.0-dbSNP149\Rattus_norvegicus-Rnor_6.0-dbSNP149.genometemplate\sequences\NC_005116_chr17.gbk#0	90843779	NC_005116.4	-	258515	48562838..48304324	60668, 620274		Amph	Amph1		amphiphysin, Derived by automated computational analysis using gene prediction method: BestRefSeq.	0.496	0.135	0.037	0.911	7	2	0	5	0	13	0	0	0	2	7	8	24	9.8283	4	22.3699	0	26.3373	1	0.5	3
Amt	0.337	0.1	0.494	0.493	0.297339	0.20335	1.00229	0.683897	Z-017323	Amt	gene		D:\assemblies\Rattus_norvegicus-Rnor_6.0-dbSNP149\Rattus_norvegicus-Rnor_6.0-dbSNP149.genometemplate\sequences\NC_005107_chr8.gbk#0	133307652	NC_005107.4	+	10246	117068388..117078633	306586, 1359408		Amt			aminomethyltransferase, Derived by automated computational analysis using gene prediction method: BestRefSeq.	0.337	0.1	0.494	0.493	3	2	8	8	0	9	9	16	4	10	4	4	3	2	8	8	0	9	9	16	4
Amtn	0.001	0.001	0.001	0.001	1	1	1	1	Z-024091	Amtn	gene		D:\assemblies\Rattus_norvegicus-Rnor_6.0-dbSNP149\Rattus_norvegicus-Rnor_6.0-dbSNP149.genometemplate\sequences\NC_005113_chr14.gbk#0	115493446	NC_005113.4	-	19479	21301966..21282488	689404, 1592356		Amtn			amelotin; Derived by automated computational analysis using gene prediction method: BestRefSeq,Gnomon.	0.001	0.001	0.001	0.001	0	0	0	0	0	0	0	0	0	0	0	0	0	0	0	0	0	0	0	0	0
Amy1a	0.001	0.001	0.004	0.001	1	1	4.70794	1	Z-005940	Amy1a	gene		D:\assemblies\Rattus_norvegicus-Rnor_6.0-dbSNP149\Rattus_norvegicus-Rnor_6.0-dbSNP149.genometemplate\sequences\NC_005101_chr2.gbk#0	266435125	NC_005101.4	-	14810	216443518..216428709	24203, 2113		Amy1a	Amy1		amylase, alpha 1A (salivary); Derived by automated computational analysis using gene prediction method: BestRefSeq.	0.001	0.001	0.004	0.001	0	0	0	0	0	0	0	0	2	0	0	0	0	0	0	0	0	0	0	0	2
Amy2a3	0.001	0.001	0.001	0.003	1	0.297288	0.297288	0.297288	Z-005939	Amy2a3	gene		D:\assemblies\Rattus_norvegicus-Rnor_6.0-dbSNP149\Rattus_norvegicus-Rnor_6.0-dbSNP149.genometemplate\sequences\NC_005101_chr2.gbk#0	266435125	NC_005101.4	-	8587	216382260..216373674	497039, 1593187		Amy2a3	Amy2		amylase 2a3, Derived by automated computational analysis using gene prediction method: BestRefSeq.	0.001	0.001	0.001	0.003	0	0	0	0	0	0	0	0	0	0	0	0	0	0	0	0	0	0	0	0	0
Amz1	0.918	1.734	1.592	0.914	1.88832	1.898	1.74199	1.00513	Z-022192	Amz1	gene		D:\assemblies\Rattus_norvegicus-Rnor_6.0-dbSNP149\Rattus_norvegicus-Rnor_6.0-dbSNP149.genometemplate\sequences\NC_005111_chr12.gbk#0	52716770	NC_005111.4	-	36028	16011238..15975211	304317, 1311314		Amz1	RGD1311314		archaelysin family metallopeptidase 1; Derived by automated computational analysis using gene prediction method: BestRefSeq,Gnomon.	0.918	1.734	1.592	0.914	0	0	0	0	0	0	0	0	0	0	0	0	12	10	20	22	20	14	63	63	12
Amz2	5.506	9.13	4.22	7.599	1.65814	1.20137	0.555302	0.724528	Z-020749	Amz2	gene		D:\assemblies\Rattus_norvegicus-Rnor_6.0-dbSNP149\Rattus_norvegicus-Rnor_6.0-dbSNP149.genometemplate\sequences\NC_005109_chr10.gbk#0	112626471	NC_005109.4	+	10538	97710905..97721442	360650, 1304846		Amz2	RGD1304846		archaelysin family metallopeptidase 2, Derived by automated computational analysis using gene prediction method: BestRefSeq.	5.506	9.13	4.22	7.599	60	53	60	109	26	117	113	69	42	114	69	68	60	53	60	109	26	117	113	69	42
Anapc1	1.282	2.394	1.04	1.395	1.86719	1.71639	0.745764	0.919236	Z-007956	Anapc1	gene		D:\assemblies\Rattus_norvegicus-Rnor_6.0-dbSNP149\Rattus_norvegicus-Rnor_6.0-dbSNP149.genometemplate\sequences\NC_005102_chr3.gbk#0	177699992	NC_005102.4	-	78642	121226125..121147484	311412, 1306629		Anapc1			anaphase promoting complex subunit 1; Derived by automated computational analysis using gene prediction method: BestRefSeq,Gnomon.	1.282	2.394	1.04	1.395	0	0	0	0	0	0	0	0	0	0	0	0	84	78	58	125	92	82	145	97	55
Anapc10	2.109	0.312	3.552	4.137	0.14796	0.0754176	0.85855	0.509715	Z-029001	Anapc10	gene		D:\assemblies\Rattus_norvegicus-Rnor_6.0-dbSNP149\Rattus_norvegicus-Rnor_6.0-dbSNP149.genometemplate\sequences\NC_005118_chr19.gbk#0	62275575	NC_005118.4	-	53243	31867928..31814686	361389, 1308936		Anapc10			anaphase promoting complex subunit 10; Derived by automated computational analysis using gene prediction method: BestRefSeq,Gnomon.	2.109	0.312	3.552	4.137	0	0	1	0	0	0	0	0	0	0	0	0	5	21	8	21	0	22	33	40	18
Anapc11	18.216	57.585	41.908	23.493	3.16122	2.4512	1.78388	0.775399	Z-021009	Anapc11	gene		D:\assemblies\Rattus_norvegicus-Rnor_6.0-dbSNP149\Rattus_norvegicus-Rnor_6.0-dbSNP149.genometemplate\sequences\NC_005109_chr10.gbk#0	112626471	NC_005109.4	+	11099	109774779..109785877	498030, 1561880		Anapc11	RGD1561880		anaphase promoting complex subunit 11; Derived by automated computational analysis using gene prediction method: BestRefSeq,Gnomon.	18.216	57.585	41.908	23.493	0	0	0	0	0	0	0	0	0	0	0	0	58	28	56	64	124	138	253	206	81
Anapc13	29.745	72.366	161.612	52.49	2.43291	1.37867	3.0789	0.566674	Z-017207	Anapc13	gene		D:\assemblies\Rattus_norvegicus-Rnor_6.0-dbSNP149\Rattus_norvegicus-Rnor_6.0-dbSNP149.genometemplate\sequences\NC_005107_chr8.gbk#0	133307652	NC_005107.4	+	8417	111107358..111115774	685029, 1583270		Anapc13			anaphase promoting complex subunit 13; Derived by automated computational analysis using gene prediction method: BestRefSeq,Gnomon.	29.745	72.366	161.612	52.49	0	0	0	0	0	0	0	0	0	0	0	0	85	64	50	140	79	135	787	508	416
Anapc15	11.337	34.98	55.759	15.113	3.0854	2.31456	3.68949	0.750165	Z-002260	Anapc15	gene		D:\assemblies\Rattus_norvegicus-Rnor_6.0-dbSNP149\Rattus_norvegicus-Rnor_6.0-dbSNP149.genometemplate\sequences\NC_005100_chr1.gbk#0	282763074	NC_005100.4	+	3626	166981738..166985363	293155, 1311634		Anapc15	APC15, RGD1311634		anaphase promoting complex subunit 15; Derived by automated computational analysis using gene prediction method: BestRefSeq,Gnomon.	11.337	34.98	55.759	15.113	0	0	0	0	0	0	0	0	0	0	0	0	64	29	40	89	81	115	516	321	201
Anapc16	8.084	14.72	4.901	8.068	1.82082	1.82438	0.607454	1.00196	Z-030076	Anapc16	gene		D:\assemblies\Rattus_norvegicus-Rnor_6.0-dbSNP149\Rattus_norvegicus-Rnor_6.0-dbSNP149.genometemplate\sequences\NC_005119_chr20.gbk#0	56205956	NC_005119.4	-	14303	29558928..29544626	100360936, 2321124		Anapc16			Derived by automated computational analysis using gene prediction method: Gnomon.	8.084	14.72	4.901	8.068	1	1	0	0	0	0	4	3	0	0	1	0	35	22	26	41	33	37	54	49	7
Anapc2	7.245	11.257	11.876	8.009	1.55382	1.40558	1.48288	0.904597	Z-006396	Anapc2	gene		D:\assemblies\Rattus_norvegicus-Rnor_6.0-dbSNP149\Rattus_norvegicus-Rnor_6.0-dbSNP149.genometemplate\sequences\NC_005102_chr3.gbk#0	177699992	NC_005102.4	+	11752	2490496..2502247	296558, 1305546		Anapc2			anaphase promoting complex subunit 2; Derived by automated computational analysis using gene prediction method: BestRefSeq,Gnomon.	7.245	11.257	11.876	8.009	29	11	25	45	2	45	339	235	185	44	20	21	221	189	164	308	164	176	682	493	374
Anapc4	2.361	2.679	28.779	3.645	1.13472	0.735088	7.89539	0.647817	Z-024342	Anapc4	gene		D:\assemblies\Rattus_norvegicus-Rnor_6.0-dbSNP149\Rattus_norvegicus-Rnor_6.0-dbSNP149.genometemplate\sequences\NC_005113_chr14.gbk#0	115493446	NC_005113.4	-	31842	60503803..60471962	305420, 1306572		Anapc4			anaphase promoting complex subunit 4, Derived by automated computational analysis using gene prediction method: BestRefSeq.	2.361	2.679	28.779	3.645	63	37	73	117	9	90	1342	1069	818	107	63	99	63	37	73	117	9	90	1343	1069	818
Anapc5	25.998	46.49	43.583	30.381	1.78825	1.53024	1.43454	0.855723	Z-022574	Anapc5	gene		D:\assemblies\Rattus_norvegicus-Rnor_6.0-dbSNP149\Rattus_norvegicus-Rnor_6.0-dbSNP149.genometemplate\sequences\NC_005111_chr12.gbk#0	52716770	NC_005111.4	+	33563	39209134..39242696	288671, 1306125		Anapc5			anaphase-promoting complex subunit 5; Derived by automated computational analysis using gene prediction method: BestRefSeq,Gnomon.	25.998	46.49	43.583	30.381	44	75	52	67	53	66	42	44	20	67	42	39	634	520	525	938	415	975	1857	1688	991
Anapc7	2.691	6.398	5.035	3.775	2.37794	1.69492	1.3338	0.712769	Z-022580	Anapc7	gene		D:\assemblies\Rattus_norvegicus-Rnor_6.0-dbSNP149\Rattus_norvegicus-Rnor_6.0-dbSNP149.genometemplate\sequences\NC_005111_chr12.gbk#0	52716770	NC_005111.4	-	28102	39641999..39613898	304490, 1311927		Anapc7			anaphase promoting complex subunit 7; Derived by automated computational analysis using gene prediction method: BestRefSeq,Gnomon.	2.691	6.398	5.035	3.775	0	0	0	0	0	0	0	0	0	0	0	0	45	50	29	70	48	96	168	155	60
Andpro	0.001	0.001	0.001	0.001	1	1	1	1	Z-008179	Andpro	gene		D:\assemblies\Rattus_norvegicus-Rnor_6.0-dbSNP149\Rattus_norvegicus-Rnor_6.0-dbSNP149.genometemplate\sequences\NC_005102_chr3.gbk#0	177699992	NC_005102.4	-	6605	143899609..143893005	25030, 2115		Andpro	Crp1, RATANDPRO		androgen regulated protein; Derived by automated computational analysis using gene prediction method: BestRefSeq,Gnomon.	0.001	0.001	0.001	0.001	0	0	0	0	0	0	0	0	0	0	0	0	0	0	0	0	0	0	0	0	0
Ang	0.009	0.01	0.385	0.001	1.0847	10.8474	407.412	10.0004	Z-025094	Ang	gene		D:\assemblies\Rattus_norvegicus-Rnor_6.0-dbSNP149\Rattus_norvegicus-Rnor_6.0-dbSNP149.genometemplate\sequences\NC_005114_chr15.gbk#0	111246239	NC_005114.4	+	5711	28022926..28028636	305843, 1594539		Ang	Ang1		angiogenin; Derived by automated computational analysis using gene prediction method: BestRefSeq,Gnomon.	0.009	0.01	0.385	0.001	0	0	0	0	0	0	1	1	0	0	0	0	0	0	4	0	0	5	2	9	2
Ang2	0.001	0.006	0.381	0.001	6.08468	6.08468	402.598	1	Z-025101	Ang2	gene		D:\assemblies\Rattus_norvegicus-Rnor_6.0-dbSNP149\Rattus_norvegicus-Rnor_6.0-dbSNP149.genometemplate\sequences\NC_005114_chr15.gbk#0	111246239	NC_005114.4	-	17807	28121494..28103688	497229, 1359373		Ang2	Ang, Raa2		angiogenin, ribonuclease A family, member 2; Derived by automated computational analysis using gene prediction method: BestRefSeq,Gnomon.	0.001	0.006	0.381	0.001	0	0	0	0	0	0	0	0	0	0	0	0	0	0	0	0	0	1	3	6	2
Angel1	0.006	0.037	0.166	0.037	5.79328	1.02026	4.54201	0.17611	Z-013480	Angel1	gene		D:\assemblies\Rattus_norvegicus-Rnor_6.0-dbSNP149\Rattus_norvegicus-Rnor_6.0-dbSNP149.genometemplate\sequences\NC_005105_chr6.gbk#0	147991367	NC_005105.4	-	37071	110681397..110644327	362765, 1306238		Angel1	RGD1306238		angel homolog 1 (Drosophila); Derived by automated computational analysis using gene prediction method: BestRefSeq,Gnomon.	0.006	0.037	0.166	0.037	0	0	0	1	0	0	0	0	0	0	0	0	0	0	5	6	0	2	3	6	7
Angel2	1.559	4.182	2.448	2.636	2.68183	1.58624	0.928417	0.591477	Z-023735	Angel2	gene		D:\assemblies\Rattus_norvegicus-Rnor_6.0-dbSNP149\Rattus_norvegicus-Rnor_6.0-dbSNP149.genometemplate\sequences\NC_005112_chr13.gbk#0	114033958	NC_005112.4	+	15956	109505021..109520976	305035, 1305056		Angel2	RGD1305056		angel homolog 2 (Drosophila); Derived by automated computational analysis using gene prediction method: BestRefSeq,Gnomon.	1.559	4.182	2.448	2.636	0	0	0	0	0	0	0	1	0	0	0	0	58	4	34	41	30	46	60	52	38
Angpt1	2.871	0.334	0.001	2.859	0.116526	0.116996	0.000330573	1.00403	Z-015004	Angpt1	gene		D:\assemblies\Rattus_norvegicus-Rnor_6.0-dbSNP149\Rattus_norvegicus-Rnor_6.0-dbSNP149.genometemplate\sequences\NC_005106_chr7.gbk#0	145729302	NC_005106.4	-	254133	81592459..81338327	89807, 628896		Angpt1	Agpt, Agpt1, Ang-1		angiopoietin 1; Derived by automated computational analysis using gene prediction method: BestRefSeq,Gnomon.	2.871	0.334	0.001	2.859	2	3	1	2	0	13	0	0	0	2	0	5	31	47	42	58	0	83	0	0	0
Angpt2	0.474	0.12	0.264	0.944	0.254243	0.127584	0.279153	0.501817	Z-026715	Angpt2	gene		D:\assemblies\Rattus_norvegicus-Rnor_6.0-dbSNP149\Rattus_norvegicus-Rnor_6.0-dbSNP149.genometemplate\sequences\NC_005115_chr16.gbk#0	90668790	NC_005115.4	+	49668	75966480..76016147	89805, 621861		Angpt2	Agpt2, Ang-2		angiopoietin 2, Derived by automated computational analysis using gene prediction method: BestRefSeq.	0.474	0.12	0.264	0.944	4	4	20	16	0	14	6	7	5	30	10	9	4	4	20	16	0	14	6	7	5
Angpt4	0.872	1.017	0.015	1.155	1.16617	0.881018	0.0130053	0.755477	Z-008230	Angpt4	gene		D:\assemblies\Rattus_norvegicus-Rnor_6.0-dbSNP149\Rattus_norvegicus-Rnor_6.0-dbSNP149.genometemplate\sequences\NC_005102_chr3.gbk#0	177699992	NC_005102.4	+	33947	147421724..147455670	296269, 1307539		Angpt4	Agpt4		angiopoietin 4; Derived by automated computational analysis using gene prediction method: BestRefSeq,Gnomon.	0.872	1.017	0.015	1.155	3	4	0	5	4	1	0	0	0	8	2	2	10	6	34	18	4	18	2	1	0
Angptl1	0.001	0.008	0.005	0.052	8.21056	0.14822	0.102131	0.0180523	Z-023264	Angptl1	gene		D:\assemblies\Rattus_norvegicus-Rnor_6.0-dbSNP149\Rattus_norvegicus-Rnor_6.0-dbSNP149.genometemplate\sequences\NC_005112_chr13.gbk#0	114033958	NC_005112.4	+	6545	74456487..74463031	679942, 1598128		Angptl1			angiopoietin-like 1, Derived by automated computational analysis using gene prediction method: BestRefSeq.	0.001	0.008	0.005	0.052	0	0	0	0	3	0	0	0	2	6	2	0	0	0	0	0	3	0	0	0	2
Angptl2	0.524	0.006	0.162	0.433	0.0108066	0.0130622	0.374304	1.20872	Z-006664	Angptl2	gene		D:\assemblies\Rattus_norvegicus-Rnor_6.0-dbSNP149\Rattus_norvegicus-Rnor_6.0-dbSNP149.genometemplate\sequences\NC_005102_chr3.gbk#0	177699992	NC_005102.4	+	29844	12262822..12292665	171100, 620004		Angptl2			angiopoietin-like 2, Derived by automated computational analysis using gene prediction method: BestRefSeq.	0.524	0.006	0.162	0.433	2	4	53	2	0	0	1	8	6	16	4	4	2	4	53	2	0	0	1	8	6
Angptl3	0.001	0.001	0.001	0.001	1	1	1	1	Z-011560	Angptl3	gene		D:\assemblies\Rattus_norvegicus-Rnor_6.0-dbSNP149\Rattus_norvegicus-Rnor_6.0-dbSNP149.genometemplate\sequences\NC_005104_chr5.gbk#0	173707219	NC_005104.4	+	8140	117698590..117706729	502970, 1564505		Angptl3			angiopoietin-like 3; Derived by automated computational analysis using gene prediction method: BestRefSeq,Gnomon.	0.001	0.001	0.001	0.001	0	0	0	0	0	0	0	0	0	0	0	0	0	0	0	0	0	0	0	0	0
Angptl4	1.6	0.382	5.089	2.97	0.238541	0.128548	1.71359	0.538892	Z-014440	Angptl4	gene		D:\assemblies\Rattus_norvegicus-Rnor_6.0-dbSNP149\Rattus_norvegicus-Rnor_6.0-dbSNP149.genometemplate\sequences\NC_005106_chr7.gbk#0	145729302	NC_005106.4	-	6230	18634043..18627814	362850, 735058		Angptl4			angiopoietin-like 4, Derived by automated computational analysis using gene prediction method: BestRefSeq.	1.6	0.382	5.089	2.97	4	42	40	82	0	58	110	96	78	97	59	8	4	42	40	82	0	58	110	96	78
Angptl6	0.638	0.175	3.339	0.858	0.274127	0.203763	3.89324	0.743316	Z-016091	Angptl6	gene		D:\assemblies\Rattus_norvegicus-Rnor_6.0-dbSNP149\Rattus_norvegicus-Rnor_6.0-dbSNP149.genometemplate\sequences\NC_005107_chr8.gbk#0	133307652	NC_005107.4	-	6480	21902002..21895523	298698, 1311141		Angptl6			angiopoietin-like 6; Derived by automated computational analysis using gene prediction method: BestRefSeq,Gnomon.	0.638	0.175	3.339	0.858	0	0	0	0	0	0	0	2	1	0	0	0	8	13	4	15	0	30	90	76	43
Angptl8	0.001	0.012	0.006	0.004	12.2627	2.90761	1.50571	0.23711	Z-016127	Angptl8	gene		D:\assemblies\Rattus_norvegicus-Rnor_6.0-dbSNP149\Rattus_norvegicus-Rnor_6.0-dbSNP149.genometemplate\sequences\NC_005107_chr8.gbk#0	133307652	NC_005107.4	+	3071	22855495..22858565	100361444, 2320121		Angptl8			angiopoietin-like 8; Derived by automated computational analysis using gene prediction method: BestRefSeq,Gnomon.	0.001	0.012	0.006	0.004	0	0	0	0	0	14	5	0	0	0	0	2	0	0	0	0	0	15	6	0	0
Ank1	10.508	11.719	0.035	12.777	1.11529	0.917178	0.00276527	0.822365	Z-026648	Ank1	gene		D:\assemblies\Rattus_norvegicus-Rnor_6.0-dbSNP149\Rattus_norvegicus-Rnor_6.0-dbSNP149.genometemplate\sequences\NC_005115_chr16.gbk#0	90668790	NC_005115.4	-	231184	73912605..73681422	306570, 1309620		Ank1			ankyrin 1; Derived by automated computational analysis using gene prediction method: BestRefSeq,Gnomon.	10.508	11.719	0.035	12.777	156	148	55	234	94	161	1	0	0	209	150	189	658	583	348	782	184	499	2	2	4
Ank2	0.329	0.36	0.042	0.349	1.09388	1.03153	0.121002	0.943007	Z-006045	Ank2	gene		D:\assemblies\Rattus_norvegicus-Rnor_6.0-dbSNP149\Rattus_norvegicus-Rnor_6.0-dbSNP149.genometemplate\sequences\NC_005101_chr2.gbk#0	266435125	NC_005101.4	-	298013	231522655..231224643	362036, 620156		Ank2			Derived by automated computational analysis using gene prediction method: Gnomon.	0.329	0.36	0.042	0.349	33	43	42	59	18	28	8	10	6	67	29	39	33	43	42	59	18	28	8	10	6
Ank3	0.358	0.827	0.136	0.727	2.3119	1.13702	0.18706	0.491812	Z-029989	Ank3	gene		D:\assemblies\Rattus_norvegicus-Rnor_6.0-dbSNP149\Rattus_norvegicus-Rnor_6.0-dbSNP149.genometemplate\sequences\NC_005119_chr20.gbk#0	56205956	NC_005119.4	+	531862	19948767..20480628	361833, 620157		Ank3	ANK-3		ankyrin 3, node of Ranvier (ankyrin G); Derived by automated computational analysis using gene prediction method: BestRefSeq.	0.358	0.827	0.136	0.727	7	4	5	15	0	14	16	3	1	11	8	16	42	20	19	64	26	45	30	11	12
Ankar	0.001	0.027	0.091	0.001	28.2061	28.2061	95.8145	1	Z-018153	Ankar	gene		D:\assemblies\Rattus_norvegicus-Rnor_6.0-dbSNP149\Rattus_norvegicus-Rnor_6.0-dbSNP149.genometemplate\sequences\NC_005108_chr9.gbk#0	122095297	NC_005108.4	+	74618	53011561..53086178	501138, 1561071		Ankar			Derived by automated computational analysis using gene prediction method: Gnomon.	0.001	0.027	0.091	0.001	0	0	0	0	20	1	9	8	3	0	0	0	0	0	0	0	20	1	9	8	3
Ankdd1a	0.004	0.001	0.004	0.001	0.250702	1	4.46533	3.98879	Z-016859	Ankdd1a	gene		D:\assemblies\Rattus_norvegicus-Rnor_6.0-dbSNP149\Rattus_norvegicus-Rnor_6.0-dbSNP149.genometemplate\sequences\NC_005107_chr8.gbk#0	133307652	NC_005107.4	-	22636	71057265..71034630	100362785, 1586052		Ankdd1a			Derived by automated computational analysis using gene prediction method: Gnomon.	0.004	0.001	0.004	0.001	0	0	0	0	0	0	0	0	0	0	0	0	1	0	0	0	0	0	0	2	0
Ankdd1b	0.001	0.096	0.001	0.027	101.13	3.5709	0.0353099	0.0353099	Z-004347	Ankdd1b	gene		D:\assemblies\Rattus_norvegicus-Rnor_6.0-dbSNP149\Rattus_norvegicus-Rnor_6.0-dbSNP149.genometemplate\sequences\NC_005101_chr2.gbk#0	266435125	NC_005101.4	-	266751	27297045..27030295	100359662, 2325067		Ankdd1b			Derived by automated computational analysis using gene prediction method: Gnomon.	0.001	0.096	0.001	0.027	0	0	0	10	0	14	0	0	0	0	3	2	0	0	0	10	0	14	0	0	0
Ankef1	0.025	0.035	0.018	0.02	1.37748	1.75732	0.91173	1.27576	Z-008070	Ankef1	gene		D:\assemblies\Rattus_norvegicus-Rnor_6.0-dbSNP149\Rattus_norvegicus-Rnor_6.0-dbSNP149.genometemplate\sequences\NC_005102_chr3.gbk#0	177699992	NC_005102.4	+	73978	129462446..129536423	296184, 1304809		Ankef1	Ankrd5		ankyrin repeat and EF-hand domain containing 1; Derived by automated computational analysis using gene prediction method: BestRefSeq,Gnomon.	0.025	0.035	0.018	0.02	0	0	0	0	0	0	0	0	0	0	0	0	6	6	0	12	0	4	6	6	0
Ankfy1	1.999	2.135	0.682	2.662	1.06805	0.802236	0.256108	0.751119	Z-019854	Ankfy1	gene		D:\assemblies\Rattus_norvegicus-Rnor_6.0-dbSNP149\Rattus_norvegicus-Rnor_6.0-dbSNP149.genometemplate\sequences\NC_005109_chr10.gbk#0	112626471	NC_005109.4	+	71715	59259955..59331669	303292, 1309598		Ankfy1			ankyrin repeat and FYVE domain containing 1, Derived by automated computational analysis using gene prediction method: BestRefSeq.	1.999	2.135	0.682	2.662	60	55	95	91	25	64	47	28	36	193	67	61	60	55	95	91	25	64	47	28	36
Ankh	6.363	6.002	1.163	6.055	0.943343	0.991263	0.192088	1.0508	Z-004694	Ankh	gene		D:\assemblies\Rattus_norvegicus-Rnor_6.0-dbSNP149\Rattus_norvegicus-Rnor_6.0-dbSNP149.genometemplate\sequences\NC_005101_chr2.gbk#0	266435125	NC_005101.4	+	125386	80131563..80256948	114506, 619925		Ankh	Ank		ANKH inorganic pyrophosphate transport regulator, Derived by automated computational analysis using gene prediction method: BestRefSeq.	6.363	6.002	1.163	6.055	91	103	81	113	25	86	34	20	26	108	76	85	91	103	81	113	25	86	34	20	26
Ankhd1	1.911	3.537	2.24	2.114	1.85091	1.67341	1.05979	0.904099	Z-028067	Ankhd1	gene		D:\assemblies\Rattus_norvegicus-Rnor_6.0-dbSNP149\Rattus_norvegicus-Rnor_6.0-dbSNP149.genometemplate\sequences\NC_005117_chr18.gbk#0	88201929	NC_005117.4	+	98706	29386906..29485611	100529260, 4892133		Ankhd1			ankyrin repeat and KH domain containing 1, Derived by automated computational analysis using gene prediction method: BestRefSeq.	1.911	3.537	2.24	2.114	190	108	134	181	204	180	289	273	214	226	134	131	190	108	134	181	204	180	289	273	214
Ankib1	0.891	1.351	0.508	1.344	1.51551	1.00543	0.378256	0.663428	Z-009044	Ankib1	gene		D:\assemblies\Rattus_norvegicus-Rnor_6.0-dbSNP149\Rattus_norvegicus-Rnor_6.0-dbSNP149.genometemplate\sequences\NC_005103_chr4.gbk#0	184226339	NC_005103.4	+	123730	27473477..27597206	368062, 1597088		Ankib1			ankyrin repeat and IBR domain containing 1; Derived by automated computational analysis using gene prediction method: BestRefSeq,Gnomon.	0.891	1.351	0.508	1.344	0	0	0	0	0	0	0	0	0	0	1	0	28	30	26	45	14	46	24	23	28
Ankk1	0.001	0.005	0.001	0.001	5.48105	5.48105	1	1	Z-016588	Ankk1	gene		D:\assemblies\Rattus_norvegicus-Rnor_6.0-dbSNP149\Rattus_norvegicus-Rnor_6.0-dbSNP149.genometemplate\sequences\NC_005107_chr8.gbk#0	133307652	NC_005107.4	-	8295	53758925..53750631	367080, 1305538		Ankk1			Derived by automated computational analysis using gene prediction method: Gnomon.	0.001	0.005	0.001	0.001	0	0	0	0	0	3	0	0	0	0	0	0	0	0	0	0	0	3	0	0	0
Ankle1	0.89	2.503	1.872	1.588	2.81062	1.57624	1.17911	0.560815	Z-026215	Ankle1	gene		D:\assemblies\Rattus_norvegicus-Rnor_6.0-dbSNP149\Rattus_norvegicus-Rnor_6.0-dbSNP149.genometemplate\sequences\NC_005115_chr16.gbk#0	90668790	NC_005115.4	+	26115	19799943..19826057	361122, 1308184		Ankle1			Derived by automated computational analysis using gene prediction method: Gnomon.	0.89	2.503	1.872	1.588	2	4	0	0	12	8	8	10	2	4	6	7	50	31	10	46	48	55	126	93	48
Ankle2	1.437	2.755	0.981	1.48	1.91779	1.86199	0.662951	0.970907	Z-022817	Ankle2	gene		D:\assemblies\Rattus_norvegicus-Rnor_6.0-dbSNP149\Rattus_norvegicus-Rnor_6.0-dbSNP149.genometemplate\sequences\NC_005111_chr12.gbk#0	52716770	NC_005111.4	-	31265	52507126..52475862	360829, 1310191		Ankle2	Ab2-034, RGD1310191		ankyrin repeat and LEM domain containing 2; Derived by automated computational analysis using gene prediction method: BestRefSeq,Gnomon.	1.437	2.755	0.981	1.48	1	4	1	0	0	0	0	0	0	0	0	0	36	43	42	56	56	53	60	37	34
Ankmy1	0.004	0.042	0.08	0.024	10.8081	1.73254	3.31657	0.1603	Z-018626	Ankmy1	gene		D:\assemblies\Rattus_norvegicus-Rnor_6.0-dbSNP149\Rattus_norvegicus-Rnor_6.0-dbSNP149.genometemplate\sequences\NC_005108_chr9.gbk#0	122095297	NC_005108.4	-	47840	100074274..100026435	684015, 1595229		Ankmy1			Derived by automated computational analysis using gene prediction method: Gnomon.	0.004	0.042	0.08	0.024	0	0	0	0	0	0	0	0	0	0	0	0	0	2	0	14	0	3	9	3	2
Ankmy2	8.09	10.072	1.36	9.859	1.24503	1.02163	0.1379	0.820564	Z-013046	Ankmy2	gene		D:\assemblies\Rattus_norvegicus-Rnor_6.0-dbSNP149\Rattus_norvegicus-Rnor_6.0-dbSNP149.genometemplate\sequences\NC_005105_chr6.gbk#0	147991367	NC_005105.4	+	42319	55646905..55689223	314046, 1306017		Ankmy2	Gna14		ankyrin repeat and MYND domain containing 2; Derived by automated computational analysis using gene prediction method: BestRefSeq,Gnomon.	8.09	10.072	1.36	9.859	0	0	0	0	0	0	0	0	0	0	0	0	114	114	79	160	44	107	31	33	18
Ankra2	3.12	5.058	5.733	1.889	1.62127	2.67789	3.03546	1.65173	Z-030905	Ankra2	gene		D:\assemblies\Rattus_norvegicus-Rnor_6.0-dbSNP149\Rattus_norvegicus-Rnor_6.0-dbSNP149.genometemplate\sequences\NC_005120_chrX.gbk#0	159970021	NC_005120.4	-	10629	82418229..82407601	294679, 1303108		Ankra2	ANKRA		ankyrin repeat family A member 2; Derived by automated computational analysis using gene prediction method: BestRefSeq,Gnomon.	3.12	5.058	5.733	1.889	0	0	0	0	0	0	0	0	0	0	0	0	19.5	20.5	27	28	20	37	75	69.5	46.5
Ankrd1	0.078	0.101	0.19	0.796	1.29994	0.127249	0.23898	0.0978883	Z-003837	Ankrd1	gene		D:\assemblies\Rattus_norvegicus-Rnor_6.0-dbSNP149\Rattus_norvegicus-Rnor_6.0-dbSNP149.genometemplate\sequences\NC_005100_chr1.gbk#0	282763074	NC_005100.4	-	18689	254745673..254726985	27064, 61989		Ankrd1	Alrp, Carp, Crap, MARP		ankyrin repeat domain 1; Derived by automated computational analysis using gene prediction method: BestRefSeq,Gnomon.	0.078	0.101	0.19	0.796	0	0	2	0	0	14	0	0	0	0	1	1	4	0	12	3	0	21	3	2	4
Ankrd10	3.875	5.72	5.496	3.762	1.47588	1.52058	1.46107	1.03029	Z-026781	Ankrd10	gene		D:\assemblies\Rattus_norvegicus-Rnor_6.0-dbSNP149\Rattus_norvegicus-Rnor_6.0-dbSNP149.genometemplate\sequences\NC_005115_chr16.gbk#0	90668790	NC_005115.4	+	23250	83205898..83229147	361183, 1310501		Ankrd10			ankyrin repeat domain 10; Derived by automated computational analysis using gene prediction method: BestRefSeq,Gnomon.	3.875	5.72	5.496	3.762	10	0	0	5	0	0	6	9	8	12	5	0	50	37	32	79	26	39	161	133	47
Ankrd11	1.722	2.214	4.475	2.577	1.28603	0.859225	1.73646	0.668122	Z-029330	Ankrd11	gene		D:\assemblies\Rattus_norvegicus-Rnor_6.0-dbSNP149\Rattus_norvegicus-Rnor_6.0-dbSNP149.genometemplate\sequences\NC_005118_chr19.gbk#0	62275575	NC_005118.4	-	158616	55862446..55703831	365023, 1306679		Ankrd11			Derived by automated computational analysis using gene prediction method: Gnomon.	1.722	2.214	4.475	2.577	0	4	0	0	0	0	2	2	6	0	1	3	111	155	132	242	48	159	854	619	282
Ankrd12	0.846	0.883	1.051	1.102	1.04416	0.801453	0.953469	0.767555	Z-018722	Ankrd12	gene		D:\assemblies\Rattus_norvegicus-Rnor_6.0-dbSNP149\Rattus_norvegicus-Rnor_6.0-dbSNP149.genometemplate\sequences\NC_005108_chr9.gbk#0	122095297	NC_005108.4	+	76800	113605683..113682482	316775, 1310118		Ankrd12			ankyrin repeat domain 12, Derived by automated computational analysis using gene prediction method: BestRefSeq.	0.846	0.883	1.051	1.102	43	38	78	60	24	35	133	92	63	94	49	51	43	38	78	62	24	37.1701	141.177	102.254	64.5166
Ankrd13a	24.008	33.056	9.817	26.066	1.37685	1.26817	0.376625	0.921062	Z-022728	Ankrd13a	gene		D:\assemblies\Rattus_norvegicus-Rnor_6.0-dbSNP149\Rattus_norvegicus-Rnor_6.0-dbSNP149.genometemplate\sequences\NC_005111_chr12.gbk#0	52716770	NC_005111.4	-	29900	47588486..47558587	360823, 1308577		Ankrd13a	Ankrd13		ankyrin repeat domain 13a; Derived by automated computational analysis using gene prediction method: BestRefSeq,Gnomon.	24.008	33.056	9.817	26.066	45	60	49	67	0	41	34	24	15	50	48	46	446	399	391	588	247	474	317	265	216
Ankrd13b	2.221	2.321	0.9	2.688	1.04478	0.863255	0.334629	0.826253	Z-019954	Ankrd13b	gene		D:\assemblies\Rattus_norvegicus-Rnor_6.0-dbSNP149\Rattus_norvegicus-Rnor_6.0-dbSNP149.genometemplate\sequences\NC_005109_chr10.gbk#0	112626471	NC_005109.4	+	17534	62674416..62691949	360575, 1564005		Ankrd13b			Derived by automated computational analysis using gene prediction method: Gnomon.	2.221	2.321	0.9	2.688	10	5	5	16	0	4	14	11	5	7	8	19	43	43	49	49	16	45	40	31	19
Ankrd13c	4.575	7.664	1.684	5.397	1.67537	1.42026	0.312124	0.847725	Z-006330	Ankrd13c	gene		D:\assemblies\Rattus_norvegicus-Rnor_6.0-dbSNP149\Rattus_norvegicus-Rnor_6.0-dbSNP149.genometemplate\sequences\NC_005101_chr2.gbk#0	266435125	NC_005101.4	+	47905	264785379..264833283	685374, 1595074		Ankrd13c			ankyrin repeat domain 13C; Derived by automated computational analysis using gene prediction method: BestRefSeq,Gnomon.	4.575	7.664	1.684	5.397	0	6	0	5	14	0	1	0	0	1	1	1	65.8333	87	65.25	97.6239	98	66.4167	47	39.9167	37.8333
Ankrd13d	0.383	0.778	13.954	0.377	2.03413	2.06385	37.0061	1.01461	Z-003288	Ankrd13d	gene		D:\assemblies\Rattus_norvegicus-Rnor_6.0-dbSNP149\Rattus_norvegicus-Rnor_6.0-dbSNP149.genometemplate\sequences\NC_005100_chr1.gbk#0	282763074	NC_005100.4	-	12403	219532718..219520316	361699, 1309156		Ankrd13d	RGD1309156		ankyrin repeat domain 13D; Derived by automated computational analysis using gene prediction method: BestRefSeq,Gnomon.	0.383	0.778	13.954	0.377	1	4	0	3	0	2	0	1	0	3	0	2	8	9	4	11	3	28	534	422	223
Ankrd16	1.375	1.147	20.792	0.978	0.834089	1.17294	21.2589	1.40625	Z-027646	Ankrd16	gene		D:\assemblies\Rattus_norvegicus-Rnor_6.0-dbSNP149\Rattus_norvegicus-Rnor_6.0-dbSNP149.genometemplate\sequences\NC_005116_chr17.gbk#0	90843779	NC_005116.4	-	13207	70398089..70384883	307102, 1311405		Ankrd16			ankyrin repeat domain 16, Derived by automated computational analysis using gene prediction method: BestRefSeq.	1.375	1.147	20.792	0.978	5	21	31	12	5	12	426	362	278	24	4	13	5	21	31	12	5	12	426	362	278
Ankrd17	1.989	3.549	2.478	2.734	1.78404	1.2978	0.906298	0.727447	Z-024072	Ankrd17	gene		D:\assemblies\Rattus_norvegicus-Rnor_6.0-dbSNP149\Rattus_norvegicus-Rnor_6.0-dbSNP149.genometemplate\sequences\NC_005113_chr14.gbk#0	115493446	NC_005113.4	+	140497	19291025..19431521	289521, 1562348		Ankrd17	RGD1562348		ankyrin repeat domain 17; Derived by automated computational analysis using gene prediction method: BestRefSeq,Gnomon.	1.989	3.549	2.478	2.734	0	0	0	1	0	0	0	0	0	0	0	0	171	99	178	229	109	250	337	333	198
Ankrd2	0.001	0.001	0.001	0.001	1	1	1	1	Z-003925	Ankrd2	gene		D:\assemblies\Rattus_norvegicus-Rnor_6.0-dbSNP149\Rattus_norvegicus-Rnor_6.0-dbSNP149.genometemplate\sequences\NC_005100_chr1.gbk#0	282763074	NC_005100.4	+	9449	261281859..261291307	309374, 1305104		Ankrd2			ankyrin repeat domain 2, Derived by automated computational analysis using gene prediction method: BestRefSeq.	0.001	0.001	0.001	0.001	0	0	0	0	0	0	0	0	0	0	0	0	0	0	0	0	0	0	0	0	0
Ankrd22	0.094	4.476	0.001	0.068	47.7867	65.8897	0.0139125	1.37883	Z-003819	Ankrd22	gene		D:\assemblies\Rattus_norvegicus-Rnor_6.0-dbSNP149\Rattus_norvegicus-Rnor_6.0-dbSNP149.genometemplate\sequences\NC_005100_chr1.gbk#0	282763074	NC_005100.4	-	30597	252461346..252430750	294093, 1307862		Ankrd22			ankyrin repeat domain 22, Derived by automated computational analysis using gene prediction method: BestRefSeq.	0.094	4.476	0.001	0.068	0	8	3	19	13	24	0	0	0	2	0	5	0	8	3	19	13	24	0	0	0
Ankrd23	0.493	0.009	0.051	0.009	0.0181754	0.952735	5.3891	52.4189	Z-018049	Ankrd23	gene		D:\assemblies\Rattus_norvegicus-Rnor_6.0-dbSNP149\Rattus_norvegicus-Rnor_6.0-dbSNP149.genometemplate\sequences\NC_005108_chr9.gbk#0	122095297	NC_005108.4	-	6606	43117585..43110980	316330, 1310398		Ankrd23			ankyrin repeat domain 23; Derived by automated computational analysis using gene prediction method: BestRefSeq,Gnomon.	0.493	0.009	0.051	0.009	0	0	0	0	0	0	0	0	0	4	0	0	2	4	11	5	0	0	4	8	0
Ankrd24	0.135	0.236	0.003	0.09	1.74322	2.61175	0.0286436	1.49823	Z-014197	Ankrd24	gene		D:\assemblies\Rattus_norvegicus-Rnor_6.0-dbSNP149\Rattus_norvegicus-Rnor_6.0-dbSNP149.genometemplate\sequences\NC_005106_chr7.gbk#0	145729302	NC_005106.4	-	20164	10937522..10917359	299639, 1311385		Ankrd24			ankyrin repeat domain 24; Derived by automated computational analysis using gene prediction method: BestRefSeq,Gnomon.	0.135	0.236	0.003	0.09	0	0	0	0	0	0	0	0	0	0	0	0	3.33333	2.4	7.33333	4	8	3.83333	1	0	0
Ankrd26	0.777	0.813	0.238	0.776	1.04649	1.04793	0.307354	1.00138	Z-010242	Ankrd26	gene		D:\assemblies\Rattus_norvegicus-Rnor_6.0-dbSNP149\Rattus_norvegicus-Rnor_6.0-dbSNP149.genometemplate\sequences\NC_005103_chr4.gbk#0	184226339	NC_005103.4	-	68273	150616928..150548656	312667, 1310736		Ankrd26			Derived by automated computational analysis using gene prediction method: Gnomon.	0.777	0.813	0.238	0.776	0	0	0	1	0	0	1	0	0	2	0	0	42	42	30	50	24	19	26	15	15
Ankrd27	1.911	3.503	0.893	2.69	1.83274	1.30232	0.332035	0.710585	Z-001440	Ankrd27	gene		D:\assemblies\Rattus_norvegicus-Rnor_6.0-dbSNP149\Rattus_norvegicus-Rnor_6.0-dbSNP149.genometemplate\sequences\NC_005100_chr1.gbk#0	282763074	NC_005100.4	+	101716	91857048..91958763	361555, 1307106		Ankrd27			ankyrin repeat domain 27; Derived by automated computational analysis using gene prediction method: BestRefSeq,Gnomon.	1.911	3.503	0.893	2.69	0	2	2	1	0	2	3	2	1	6	0	0	56	50	59.1238	76.0672	50	109.162	49.0446	42.0359	38.0094
Ankrd28	1.517	1.616	0.51	1.708	1.06483	0.946123	0.298565	0.888517	Z-026054	Ankrd28	gene		D:\assemblies\Rattus_norvegicus-Rnor_6.0-dbSNP149\Rattus_norvegicus-Rnor_6.0-dbSNP149.genometemplate\sequences\NC_005115_chr16.gbk#0	90668790	NC_005115.4	-	62148	7879023..7816876	306264, 1559931		Ankrd28			Derived by automated computational analysis using gene prediction method: Gnomon.	1.517	1.616	0.51	1.708	0	3	1	1	0	0	0	0	0	2	4	3	29	45	71	45	16	58	28	27	17
Ankrd29	0.001	0.001	0.001	0.001	1	1	1	1	Z-027866	Ankrd29	gene		D:\assemblies\Rattus_norvegicus-Rnor_6.0-dbSNP149\Rattus_norvegicus-Rnor_6.0-dbSNP149.genometemplate\sequences\NC_005117_chr18.gbk#0	88201929	NC_005117.4	-	2273	3676187..3673915	498823, 1587260		Ankrd29			ankyrin repeat domain 29, Derived by automated computational analysis using gene prediction method: BestRefSeq.	0.001	0.001	0.001	0.001	0	0	0	0	0	0	0	0	0	0	0	0	0	0	0	0	0	0	0	0	0
Ankrd30a	0.001	0.001	0.003	0.001	1	1	3.34687	1	Z-007656	Ankrd30a	gene		D:\assemblies\Rattus_norvegicus-Rnor_6.0-dbSNP149\Rattus_norvegicus-Rnor_6.0-dbSNP149.genometemplate\sequences\NC_005102_chr3.gbk#0	177699992	NC_005102.4	-	137147	102430302..102293156	295999, 1309783		Ankrd30a			Derived by automated computational analysis using gene prediction method: Gnomon.	0.001	0.001	0.003	0.001	0	0	0	0	0	0	0	2	0	0	0	0	0	0	0	0	0	0	0	2	0
Ankrd31	0.001	0.001	0.003	0.001	1	1	3.26834	1	Z-004353	Ankrd31	gene		D:\assemblies\Rattus_norvegicus-Rnor_6.0-dbSNP149\Rattus_norvegicus-Rnor_6.0-dbSNP149.genometemplate\sequences\NC_005101_chr2.gbk#0	266435125	NC_005101.4	+	172540	27571129..27743668	100359720, 2323520		Ankrd31			Derived by automated computational analysis using gene prediction method: Gnomon.	0.001	0.001	0.003	0.001	0	0	0	0	0	0	2	0	0	0	0	0	0	0	0	0	0	0	2	0	0
Ankrd33	0.001	0.001	0.001	0.001	1	1	1	1	Z-015769	Ankrd33	gene		D:\assemblies\Rattus_norvegicus-Rnor_6.0-dbSNP149\Rattus_norvegicus-Rnor_6.0-dbSNP149.genometemplate\sequences\NC_005106_chr7.gbk#0	145729302	NC_005106.4	+	3771	142755896..142759666	683410, 1586880		Ankrd33			Derived by automated computational analysis using gene prediction method: Gnomon.	0.001	0.001	0.001	0.001	0	0	0	0	0	0	0	0	0	0	0	0	0	0	0	0	0	0	0	0	0
Ankrd33b	1.459	1.677	1.19	0.94	1.14947	1.78319	1.26608	1.55131	Z-004709	Ankrd33b	gene		D:\assemblies\Rattus_norvegicus-Rnor_6.0-dbSNP149\Rattus_norvegicus-Rnor_6.0-dbSNP149.genometemplate\sequences\NC_005101_chr2.gbk#0	266435125	NC_005101.4	-	75852	84436912..84361061	310200, 1564227		Ankrd33b	RGD1564227		ankyrin repeat domain 33B, Derived by automated computational analysis using gene prediction method: BestRefSeq.	1.459	1.677	1.19	0.94	16	28	19	22	8	28	42	35	12	11	13	17	16	28	19	22	8	28	42	35	12
Ankrd34a	0.005	0.001	0.02	0.004	0.180458	0.233932	4.88235	1.29633	Z-005692	Ankrd34a	gene		D:\assemblies\Rattus_norvegicus-Rnor_6.0-dbSNP149\Rattus_norvegicus-Rnor_6.0-dbSNP149.genometemplate\sequences\NC_005101_chr2.gbk#0	266435125	NC_005101.4	+	4879	198720277..198725155	295283, 1308412		Ankrd34a	Ankrd34, RGD1308412		ankyrin repeat domain 34A; Derived by automated computational analysis using gene prediction method: BestRefSeq,Gnomon.	0.005	0.001	0.02	0.004	0	0	0	0	0	0	0	0	0	0	0	0	0	0	2	0	0	0	2	0	2
Ankrd34b	0.001	0.007	0.031	0.001	6.96991	6.96991	32.5638	1	Z-004297	Ankrd34b	gene		D:\assemblies\Rattus_norvegicus-Rnor_6.0-dbSNP149\Rattus_norvegicus-Rnor_6.0-dbSNP149.genometemplate\sequences\NC_005101_chr2.gbk#0	266435125	NC_005101.4	+	16659	22000106..22016764	499506, 1594383		Ankrd34b	Dp58		ankyrin repeat domain 34B; Derived by automated computational analysis using gene prediction method: BestRefSeq,Gnomon.	0.001	0.007	0.031	0.001	0	0	0	0	0	0	0	0	0	0	0	0	0	0	0	0	0	4	4	0	4
Ankrd34c	0.001	0.001	0.004	0.001	1	1	4.39322	1	Z-017095	Ankrd34c	gene		D:\assemblies\Rattus_norvegicus-Rnor_6.0-dbSNP149\Rattus_norvegicus-Rnor_6.0-dbSNP149.genometemplate\sequences\NC_005107_chr8.gbk#0	133307652	NC_005107.4	-	13523	97115650..97102128	300889, 1305403		Ankrd34c	RGD1305403		ankyrin repeat domain 34C; Derived by automated computational analysis using gene prediction method: BestRefSeq,Gnomon.	0.001	0.001	0.004	0.001	0	0	0	0	0	0	0	0	0	0	0	0	0	0	0	0	0	0	0	2	0
Ankrd35	0.029	0.006	0.046	0.111	0.208558	0.0549421	0.411975	0.263438	Z-005697	Ankrd35	gene		D:\assemblies\Rattus_norvegicus-Rnor_6.0-dbSNP149\Rattus_norvegicus-Rnor_6.0-dbSNP149.genometemplate\sequences\NC_005101_chr2.gbk#0	266435125	NC_005101.4	+	20009	198797136..198817144	365881, 1305527		Ankrd35			Derived by automated computational analysis using gene prediction method: Gnomon.	0.029	0.006	0.046	0.111	0	0	0	0	0	0	0	0	0	0	0	0	4	6	0	0	0	6	2	2	2
Ankrd36	0.098	0.203	0.038	0.078	2.06269	2.59847	0.486962	1.25975	Z-024590	Ankrd36	gene		D:\assemblies\Rattus_norvegicus-Rnor_6.0-dbSNP149\Rattus_norvegicus-Rnor_6.0-dbSNP149.genometemplate\sequences\NC_005113_chr14.gbk#0	115493446	NC_005113.4	+	116769	85814809..85931577	305491, 735187		Ankrd36			Derived by automated computational analysis using gene prediction method: Gnomon.	0.098	0.203	0.038	0.078	0	0	0	0	0	0	0	0	0	0	0	0	3	3	10	15	2	10	2	5	2
Ankrd37	0.091	0.168	9.125	2.078	1.84357	0.0808091	4.39157	0.043833	Z-026457	Ankrd37	gene		D:\assemblies\Rattus_norvegicus-Rnor_6.0-dbSNP149\Rattus_norvegicus-Rnor_6.0-dbSNP149.genometemplate\sequences\NC_005115_chr16.gbk#0	90668790	NC_005115.4	+	2890	49463016..49465905	361149, 1565715		Ankrd37	RGD1565715		ankyrin repeat domain 37, Derived by automated computational analysis using gene prediction method: BestRefSeq.	0.091	0.168	9.125	2.078	5	4	0	0	6	10	97	81	37	8	10	12	5	4	0	0	6	10	97	81	37
Ankrd39	0.083	0.144	1.256	0.148	1.73655	0.970398	8.46125	0.558809	Z-018050	Ankrd39	gene		D:\assemblies\Rattus_norvegicus-Rnor_6.0-dbSNP149\Rattus_norvegicus-Rnor_6.0-dbSNP149.genometemplate\sequences\NC_005108_chr9.gbk#0	122095297	NC_005108.4	-	8392	43127923..43119532	367251, 1559504		Ankrd39	RGD1559504		ankyrin repeat domain 39; Derived by automated computational analysis using gene prediction method: BestRefSeq,Gnomon.	0.083	0.144	1.256	0.148	6	0	0	3	0	4	8	11	1	0	4	4	8	0	2	5	0	10	18	16	4
Ankrd40	8.589	13.809	1.964	10.816	1.60783	1.27673	0.181589	0.794066	Z-020277	Ankrd40	gene		D:\assemblies\Rattus_norvegicus-Rnor_6.0-dbSNP149\Rattus_norvegicus-Rnor_6.0-dbSNP149.genometemplate\sequences\NC_005109_chr10.gbk#0	112626471	NC_005109.4	+	13282	82032656..82045937	690586, 1594678		Ankrd40			ankyrin repeat domain 40, Derived by automated computational analysis using gene prediction method: BestRefSeq.	8.589	13.809	1.964	10.816	108	101	69	124	59	163	21	43	38	171	91	103	108	101	69	124	59	163	21	43	38
Ankrd42	1.049	2.62	3.028	1.65	2.49668	1.58778	1.83503	0.635954	Z-002127	Ankrd42	gene		D:\assemblies\Rattus_norvegicus-Rnor_6.0-dbSNP149\Rattus_norvegicus-Rnor_6.0-dbSNP149.genometemplate\sequences\NC_005100_chr1.gbk#0	282763074	NC_005100.4	-	42472	157461588..157419117	293117, 1310789		Ankrd42	RGD1310789		ankyrin repeat domain 42; Derived by automated computational analysis using gene prediction method: BestRefSeq,Gnomon.	1.049	2.62	3.028	1.65	0	1	2	3	0	0	1	1	0	1	0	2	22	7	24	40	17	33	74	83	53
Ankrd44	0.872	0.991	1.552	1.222	1.13629	0.811266	1.26989	0.713958	Z-018190	Ankrd44	gene		D:\assemblies\Rattus_norvegicus-Rnor_6.0-dbSNP149\Rattus_norvegicus-Rnor_6.0-dbSNP149.genometemplate\sequences\NC_005108_chr9.gbk#0	122095297	NC_005108.4	-	300281	61529532..61229252	301415, 1561893		Ankrd44	RGD1561893		ankyrin repeat domain 44; Derived by automated computational analysis using gene prediction method: BestRefSeq,Gnomon.	0.872	0.991	1.552	1.222	0	0	0	0	0	0	0	0	0	0	0	0	30	28	22	20	22	23	81	88	56
Ankrd45	0.478	0.011	2.109	0.374	0.0226799	0.0289557	5.63545	1.27671	Z-023295	Ankrd45	gene		D:\assemblies\Rattus_norvegicus-Rnor_6.0-dbSNP149\Rattus_norvegicus-Rnor_6.0-dbSNP149.genometemplate\sequences\NC_005112_chr13.gbk#0	114033958	NC_005112.4	+	26779	78973578..79000356	289152, 1311153		Ankrd45			Derived by automated computational analysis using gene prediction method: Gnomon.	0.478	0.011	2.109	0.374	0	0	2	0	0	0	7	5	6	0	0	0	4	4	4	0	0	10	39	26	20
Ankrd46	4.268	9.056	1.02	4.756	2.12175	1.90423	0.214457	0.897478	Z-014951	Ankrd46	gene		D:\assemblies\Rattus_norvegicus-Rnor_6.0-dbSNP149\Rattus_norvegicus-Rnor_6.0-dbSNP149.genometemplate\sequences\NC_005106_chr7.gbk#0	145729302	NC_005106.4	-	21000	75300442..75279443	299982, 1309382		Ankrd46	ank-s, RGD1309382		ankyrin repeat domain 46; Derived by automated computational analysis using gene prediction method: BestRefSeq,Gnomon.	4.268	9.056	1.02	4.756	0	0	0	0	0	0	0	0	0	0	0	0	41	18	31	49	34	50	17	14	5
Ankrd49	2.859	0.343	2.406	3.164	0.11991	0.108356	0.760376	0.903639	Z-015964	Ankrd49	gene		D:\assemblies\Rattus_norvegicus-Rnor_6.0-dbSNP149\Rattus_norvegicus-Rnor_6.0-dbSNP149.genometemplate\sequences\NC_005107_chr8.gbk#0	133307652	NC_005107.4	-	4689	13304244..13299556	315434, 1311759		Ankrd49	RGD1311759		ankyrin repeat domain 49; Derived by automated computational analysis using gene prediction method: BestRefSeq,Gnomon.	2.859	0.343	2.406	3.164	0	0	0	0	0	0	0	0	0	0	0	0	29	7	39	43	0	28	27	37	18
Ankrd50	0.785	0.771	0.379	0.914	0.982691	0.844147	0.415047	0.859015	Z-004980	Ankrd50	gene		D:\assemblies\Rattus_norvegicus-Rnor_6.0-dbSNP149\Rattus_norvegicus-Rnor_6.0-dbSNP149.genometemplate\sequences\NC_005101_chr2.gbk#0	266435125	NC_005101.4	-	34457	125323527..125289071	294988, 1311665		Ankrd50	RGD1311665		ankyrin repeat domain 50; Derived by automated computational analysis using gene prediction method: BestRefSeq,Gnomon.	0.785	0.771	0.379	0.914	0	0	0	0	0	0	0	0	0	0	0	0	25	30	46	60	8	26	43	23	15
Ankrd52	1.469	0.171	0.546	1.243	0.116645	0.13776	0.438963	1.18102	Z-014069	Ankrd52	gene		D:\assemblies\Rattus_norvegicus-Rnor_6.0-dbSNP149\Rattus_norvegicus-Rnor_6.0-dbSNP149.genometemplate\sequences\NC_005106_chr7.gbk#0	145729302	NC_005106.4	+	13651	2795888..2809538	362811, 1307124		Ankrd52	RGD1307124		ankyrin repeat domain 52, Derived by automated computational analysis using gene prediction method: BestRefSeq.	1.469	0.171	0.546	1.243	31	59	53	63	0	48	33	25	23	62	46	22	31	59	53	63	0	48	33	25	23
Ankrd53	1.01	1.911	2.769	0.839	1.8932	2.2771	3.29904	1.20278	Z-009900	Ankrd53	gene		D:\assemblies\Rattus_norvegicus-Rnor_6.0-dbSNP149\Rattus_norvegicus-Rnor_6.0-dbSNP149.genometemplate\sequences\NC_005103_chr4.gbk#0	184226339	NC_005103.4	+	8671	115439325..115447995	500230, 1561200		Ankrd53			Derived by automated computational analysis using gene prediction method: Gnomon.	1.01	1.911	2.769	0.839	47	22	35	55	46	37	196	175	83	44	18	28	47	22	35	55	46	37	196	175	83
Ankrd54	2.233	2.544	1.275	1.434	1.13956	1.77407	0.888763	1.5568	Z-015358	Ankrd54	gene		D:\assemblies\Rattus_norvegicus-Rnor_6.0-dbSNP149\Rattus_norvegicus-Rnor_6.0-dbSNP149.genometemplate\sequences\NC_005106_chr7.gbk#0	145729302	NC_005106.4	-	13225	120295647..120282423	362957, 1309552		Ankrd54	RGD1309552		ankyrin repeat domain 54; Derived by automated computational analysis using gene prediction method: BestRefSeq,Gnomon.	2.233	2.544	1.275	1.434	1	0	1	1	0	3	2	3	0	0	0	0	28	13	27	28	6	33	53	21	6
Ankrd55	1.034	2.987	3.287	0.63	2.88951	4.73987	5.21691	1.64037	Z-004497	Ankrd55	gene		D:\assemblies\Rattus_norvegicus-Rnor_6.0-dbSNP149\Rattus_norvegicus-Rnor_6.0-dbSNP149.genometemplate\sequences\NC_005101_chr2.gbk#0	266435125	NC_005101.4	+	377369	43819234..44196602	361898, 1307735		Ankrd55	RGD1307735		ankyrin repeat domain 55; Derived by automated computational analysis using gene prediction method: BestRefSeq,Gnomon.	1.034	2.987	3.287	0.63	0	0	0	0	0	0	6	4	3	0	0	0	20	10	28	68	29	28	86	93	62
Ankrd6	0.037	0.005	0.152	0.006	0.140812	0.895036	26.423	6.35626	Z-011023	Ankrd6	gene		D:\assemblies\Rattus_norvegicus-Rnor_6.0-dbSNP149\Rattus_norvegicus-Rnor_6.0-dbSNP149.genometemplate\sequences\NC_005104_chr5.gbk#0	173707219	NC_005104.4	-	114959	48167568..48052610	500430, 1583731		Ankrd6			ankyrin repeat domain 6; Derived by automated computational analysis using gene prediction method: BestRefSeq,Gnomon.	0.037	0.005	0.152	0.006	0	0	0	0	0	0	0	0	0	0	0	0	5	0	4	0	2	0	4	7	4
Ankrd61	0.001	0.04	0.152	0.001	42.7362	42.7362	160.542	1	Z-022151	Ankrd61	gene		D:\assemblies\Rattus_norvegicus-Rnor_6.0-dbSNP149\Rattus_norvegicus-Rnor_6.0-dbSNP149.genometemplate\sequences\NC_005111_chr12.gbk#0	52716770	NC_005111.4	+	4359	12756480..12760838	689907, 1586393		Ankrd61			ankyrin repeat domain 61, Derived by automated computational analysis using gene prediction method: BestRefSeq.	0.001	0.04	0.152	0.001	0	0	0	2	0	3	2	4	3	0	0	0	0	0	0	2	0	3	2	4	3
Ankrd63	0.006	0.007	0.024	0.006	1.26867	1.30533	4.33751	1.0289	Z-007767	Ankrd63	gene		D:\assemblies\Rattus_norvegicus-Rnor_6.0-dbSNP149\Rattus_norvegicus-Rnor_6.0-dbSNP149.genometemplate\sequences\NC_005102_chr3.gbk#0	177699992	NC_005102.4	-	8785	110496876..110488092	691770, 1595953		Ankrd63			Derived by automated computational analysis using gene prediction method: Gnomon.	0.006	0.007	0.024	0.006	0	0	2	0	0	4	0	2	2	2	0	0	0	0	2	0	0	4	0	2	2
Ankrd65	0.006	0.001	0.001	0.004	0.16307	0.21799	0.21799	1.33679	Z-012513	Ankrd65	gene		D:\assemblies\Rattus_norvegicus-Rnor_6.0-dbSNP149\Rattus_norvegicus-Rnor_6.0-dbSNP149.genometemplate\sequences\NC_005104_chr5.gbk#0	173707219	NC_005104.4	+	2258	173237642..173239899	680734, 1588232		Ankrd65	RGD1562345		ankyrin repeat domain 65, Derived by automated computational analysis using gene prediction method: BestRefSeq.	0.006	0.001	0.001	0.004	0	0	2	0	0	0	0	0	0	0	0	1	0	0	2	0	0	0	0	0	0
Ankrd66	0.008	0.008	0.001	0.036	1.06738	0.231228	0.0262397	0.216631	Z-017906	Ankrd66	gene		D:\assemblies\Rattus_norvegicus-Rnor_6.0-dbSNP149\Rattus_norvegicus-Rnor_6.0-dbSNP149.genometemplate\sequences\NC_005108_chr9.gbk#0	122095297	NC_005108.4	+	37519	19977229..20014747	501105, 1560151		Ankrd66			Derived by automated computational analysis using gene prediction method: Gnomon.	0.008	0.008	0.001	0.036	0	0	0	0	0	0	0	0	0	0	0	0	0	4	0	0	0	4	0	0	0
Ankrd7	0.006	0.001	0.018	0.006	0.159389	0.154747	2.94967	0.970881	Z-009154	Ankrd7	gene		D:\assemblies\Rattus_norvegicus-Rnor_6.0-dbSNP149\Rattus_norvegicus-Rnor_6.0-dbSNP149.genometemplate\sequences\NC_005103_chr4.gbk#0	184226339	NC_005103.4	+	54391	45564542..45618932	502733, 1564660		Ankrd7	RGD1564660		ankyrin repeat domain 7; Derived by automated computational analysis using gene prediction method: BestRefSeq,Gnomon.	0.006	0.001	0.018	0.006	0	0	0	0	0	0	0	0	0	0	0	0	2	0	0	0	0	0	1	1	0
Ankrd9	1.252	1.55	1.014	1.7	1.2383	0.911722	0.596282	0.736268	Z-013783	Ankrd9	gene		D:\assemblies\Rattus_norvegicus-Rnor_6.0-dbSNP149\Rattus_norvegicus-Rnor_6.0-dbSNP149.genometemplate\sequences\NC_005105_chr6.gbk#0	147991367	NC_005105.4	-	2855	135412552..135409698	314457, 1307662		Ankrd9			ankyrin repeat domain 9; Derived by automated computational analysis using gene prediction method: BestRefSeq,Gnomon.	1.252	1.55	1.014	1.7	0	0	0	0	0	0	0	0	0	0	0	0	10	12	14	38	2	16	27	9	14
Anks1a	1.56	1.912	0.817	1.775	1.22531	1.07718	0.46015	0.879113	Z-029797	Anks1a	gene		D:\assemblies\Rattus_norvegicus-Rnor_6.0-dbSNP149\Rattus_norvegicus-Rnor_6.0-dbSNP149.genometemplate\sequences\NC_005119_chr20.gbk#0	56205956	NC_005119.4	+	151949	7484550..7636498	309639, 1309183		Anks1a	Anks1		ankyrin repeat and sterile alpha motif domain containing 1A; Derived by automated computational analysis using gene prediction method: BestRefSeq,Gnomon.	1.56	1.912	0.817	1.775	0	0	0	0	0	0	0	0	0	0	0	0	41	36	52	82	14	61	43	34	32
Anks1b	0.001	0.001	0.003	0.001	1	1	3.34709	1	Z-014571	Anks1b	gene		D:\assemblies\Rattus_norvegicus-Rnor_6.0-dbSNP149\Rattus_norvegicus-Rnor_6.0-dbSNP149.genometemplate\sequences\NC_005106_chr7.gbk#0	145729302	NC_005106.4	+	1177470	30507135..31684604	314721, 1565556		Anks1b	AIDA-1, EB-1, RGD1565556		ankyrin repeat and sterile alpha motif domain containing 1B; Derived by automated computational analysis using gene prediction method: BestRefSeq,Gnomon.	0.001	0.001	0.003	0.001	0	0	0	0	0	0	0	0	0	0	0	0	0	0	0	0	0	0	2	0	0
Anks3	1.907	5.424	6.266	2.264	2.84344	2.39583	2.76795	0.842581	Z-018920	Anks3	gene		D:\assemblies\Rattus_norvegicus-Rnor_6.0-dbSNP149\Rattus_norvegicus-Rnor_6.0-dbSNP149.genometemplate\sequences\NC_005109_chr10.gbk#0	112626471	NC_005109.4	+	20728	10808780..10829507	302937, 1305833		Anks3	RGD1305833		ankyrin repeat and sterile alpha motif domain containing 3; Derived by automated computational analysis using gene prediction method: BestRefSeq,Gnomon.	1.907	5.424	6.266	2.264	1	3	0	2	0	7	75	53	28	3	0	0	50	33	28	59	92	76	275	239	98
Anks4b	0.001	0.01	0.006	0.006	10.5944	1.7716	1.01803	0.16722	Z-002673	Anks4b	gene		D:\assemblies\Rattus_norvegicus-Rnor_6.0-dbSNP149\Rattus_norvegicus-Rnor_6.0-dbSNP149.genometemplate\sequences\NC_005100_chr1.gbk#0	282763074	NC_005100.4	+	1809	189940305..189942113	687561, 1584204		Anks4b			ankyrin repeat and sterile alpha motif domain containing 4B, Derived by automated computational analysis using gene prediction method: BestRefSeq.	0.001	0.01	0.006	0.006	0	0	0	0	0	10	0	0	3	2	0	0	0	0	0	0	0	10	0	0	3
Anks6	0.159	0.382	0.089	0.421	2.40542	0.908563	0.210545	0.377714	Z-011211	Anks6	gene		D:\assemblies\Rattus_norvegicus-Rnor_6.0-dbSNP149\Rattus_norvegicus-Rnor_6.0-dbSNP149.genometemplate\sequences\NC_005104_chr5.gbk#0	173707219	NC_005104.4	-	41414	62684387..62642974	362515, 3334		Anks6	Pkdr1, Samd6		ankyrin repeat and sterile alpha motif domain containing 6; Derived by automated computational analysis using gene prediction method: BestRefSeq,Gnomon.	0.159	0.382	0.089	0.421	1	0	0	2	4	0	2	1	0	0	0	0	1	10	8	22	4	8	5	8	2
Ankub1	0.005	0.04	0.001	0.004	7.55867	10.3531	0.246654	1.3697	Z-005096	Ankub1	gene		D:\assemblies\Rattus_norvegicus-Rnor_6.0-dbSNP149\Rattus_norvegicus-Rnor_6.0-dbSNP149.genometemplate\sequences\NC_005101_chr2.gbk#0	266435125	NC_005101.4	-	36102	147819863..147783762	100361272, 2320491		Ankub1			Derived by automated computational analysis using gene prediction method: Gnomon.	0.005	0.04	0.001	0.004	0	0	0	0	0	0	0	0	0	0	0	0	0	0	2	4	0	2	0	0	0
Ankzf1	1.682	1.513	11.59	2.754	0.89932	0.54931	4.20871	0.610806	Z-018406	Ankzf1	gene		D:\assemblies\Rattus_norvegicus-Rnor_6.0-dbSNP149\Rattus_norvegicus-Rnor_6.0-dbSNP149.genometemplate\sequences\NC_005108_chr9.gbk#0	122095297	NC_005108.4	+	6919	82393619..82400537	363255, 1359242		Ankzf1	RGD1359242		ankyrin repeat and zinc finger domain containing 1; Derived by automated computational analysis using gene prediction method: BestRefSeq,Gnomon.	1.682	1.513	11.59	2.754	9	1	0	8	0	15	33	14	8	4	4	6	48	33	26	62	3	64	611	503	169
Anln	0.42	0.06	0.029	0.558	0.143977	0.108264	0.051533	0.751951	Z-016147	Anln	gene		D:\assemblies\Rattus_norvegicus-Rnor_6.0-dbSNP149\Rattus_norvegicus-Rnor_6.0-dbSNP149.genometemplate\sequences\NC_005107_chr8.gbk#0	133307652	NC_005107.4	-	60668	23397122..23336455	363031, 1561367		Anln			Derived by automated computational analysis using gene prediction method: Gnomon.	0.42	0.06	0.029	0.558	0	0	0	0	0	0	0	0	0	0	0	0	6	19	22.6667	29	0	5	0	8.66667	6.66667
Anlnl1	0.736	2.641	0.119	0.906	3.5875	2.91405	0.131578	0.812277	Z-027610	Anlnl1	gene		D:\assemblies\Rattus_norvegicus-Rnor_6.0-dbSNP149\Rattus_norvegicus-Rnor_6.0-dbSNP149.genometemplate\sequences\NC_005116_chr17.gbk#0	90843779	NC_005116.4	+	10699	66542420..66553118	307056, 1566097		Anlnl1			Derived by automated computational analysis using gene prediction method: Gnomon.	0.736	2.641	0.119	0.906	9	4	0	9	14	3	4	0	0	0	7	6	57	48	3.33333	87	45	41	19	2.33333	3.33333
Ano1	0.191	0.044	0.088	0.02	0.230884	2.20208	4.42206	9.5376	Z-003197	Ano1	gene		D:\assemblies\Rattus_norvegicus-Rnor_6.0-dbSNP149\Rattus_norvegicus-Rnor_6.0-dbSNP149.genometemplate\sequences\NC_005100_chr1.gbk#0	282763074	NC_005100.4	-	148192	217902540..217754349	309135, 1310786		Ano1	Tmem16a		anoctamin 1; Derived by automated computational analysis using gene prediction method: BestRefSeq,Gnomon.	0.191	0.044	0.088	0.02	0	0	0	0	0	0	0	0	0	0	0	0	8	6	4	8	0	6	3	4	6
Ano10	0.658	1.69	1.544	1.146	2.57014	1.47435	1.34642	0.573649	Z-017572	Ano10	gene		D:\assemblies\Rattus_norvegicus-Rnor_6.0-dbSNP149\Rattus_norvegicus-Rnor_6.0-dbSNP149.genometemplate\sequences\NC_005107_chr8.gbk#0	133307652	NC_005107.4	-	118081	130931021..130812941	301111, 1308260		Ano10			Derived by automated computational analysis using gene prediction method: Gnomon.	0.658	1.69	1.544	1.146	0	0	0	0	0	0	0	0	0	0	0	0	4	12	40	52	27	9	83	50	24
Ano2	0.001	0.001	0.001	0.001	1	1	1	1	Z-010383	Ano2	gene		D:\assemblies\Rattus_norvegicus-Rnor_6.0-dbSNP149\Rattus_norvegicus-Rnor_6.0-dbSNP149.genometemplate\sequences\NC_005103_chr4.gbk#0	184226339	NC_005103.4	+	354946	158222650..158577595	100361584, 1591606		Ano2			Derived by automated computational analysis using gene prediction method: Gnomon.	0.001	0.001	0.001	0.001	0	0	0	0	0	0	0	0	0	0	0	0	0	0	0	0	0	0	0	0	0
Ano3	0.001	0.001	0.001	0.001	1	1	1	1	Z-007653	Ano3	gene		D:\assemblies\Rattus_norvegicus-Rnor_6.0-dbSNP149\Rattus_norvegicus-Rnor_6.0-dbSNP149.genometemplate\sequences\NC_005102_chr3.gbk#0	177699992	NC_005102.4	-	359853	102203368..101843516	311287, 1308873		Ano3			Derived by automated computational analysis using gene prediction method: Gnomon.	0.001	0.001	0.001	0.001	0	0	0	0	0	0	0	0	0	0	0	0	0	0	0	0	0	0	0	0	0
Ano4	0.001	0.001	0.001	0.001	1	1	1	1	Z-014560	Ano4	gene		D:\assemblies\Rattus_norvegicus-Rnor_6.0-dbSNP149\Rattus_norvegicus-Rnor_6.0-dbSNP149.genometemplate\sequences\NC_005106_chr7.gbk#0	145729302	NC_005106.4	-	533571	30025587..29492017	299714, 1310252		Ano4	Tmem16d		anoctamin 4; Derived by automated computational analysis using gene prediction method: BestRefSeq,Gnomon.	0.001	0.001	0.001	0.001	0	0	0	0	0	0	0	0	0	0	0	0	0	0	0	0	0	0	0	0	0
Ano5	0.027	0.023	0.061	0.042	0.841874	0.550514	1.47743	0.653915	Z-001720	Ano5	gene		D:\assemblies\Rattus_norvegicus-Rnor_6.0-dbSNP149\Rattus_norvegicus-Rnor_6.0-dbSNP149.genometemplate\sequences\NC_005100_chr1.gbk#0	282763074	NC_005100.4	+	98190	106873580..106971769	308637, 1564265		Ano5			Derived by automated computational analysis using gene prediction method: Gnomon.	0.027	0.023	0.061	0.042	0	0	0	0	0	0	0	0	0	0	0	0	0	8	3	0	1	9	2	5	4
Ano6	1.772	1.159	0.305	1.837	0.65402	0.63061	0.165946	0.964207	Z-015625	Ano6	gene		D:\assemblies\Rattus_norvegicus-Rnor_6.0-dbSNP149\Rattus_norvegicus-Rnor_6.0-dbSNP149.genometemplate\sequences\NC_005106_chr7.gbk#0	145729302	NC_005106.4	+	193146	137142063..137335208	315272, 1304765		Ano6	Tmem16f		anoctamin 6; Derived by automated computational analysis using gene prediction method: BestRefSeq,Gnomon.	1.772	1.159	0.305	1.837	0	0	0	1	0	0	2	0	0	2	0	1	46	33	64	34	14	22	14	14	10
Ano7	0.015	0.001	0.003	0.001	0.064763	1	3.6256	15.4409	Z-018641	Ano7	gene		D:\assemblies\Rattus_norvegicus-Rnor_6.0-dbSNP149\Rattus_norvegicus-Rnor_6.0-dbSNP149.genometemplate\sequences\NC_005108_chr9.gbk#0	122095297	NC_005108.4	+	40189	100511610..100551798	367318, 1302987		Ano7	Ngep, Tmem16g		anoctamin 7, Derived by automated computational analysis using gene prediction method: BestRefSeq.	0.015	0.001	0.003	0.001	1	0	2	0	0	0	0	0	0	0	0	0	1	0	2	0	0	0	2	0	0
Ano8	0.764	0.105	2.233	0.762	0.136968	0.137455	2.93134	1.00355	Z-026220	Ano8	gene		D:\assemblies\Rattus_norvegicus-Rnor_6.0-dbSNP149\Rattus_norvegicus-Rnor_6.0-dbSNP149.genometemplate\sequences\NC_005115_chr16.gbk#0	90668790	NC_005115.4	-	9948	19894608..19884661	306340, 1563946		Ano8			Derived by automated computational analysis using gene prediction method: Gnomon.	0.764	0.105	2.233	0.762	20	14	52	30	0	24	202	107	64	48	16	20	20	14	52	30	0	24	202	107	64
Ano9	0.001	0.028	0.251	0.001	29.3622	29.3622	265.178	1	Z-003088	Ano9	gene		D:\assemblies\Rattus_norvegicus-Rnor_6.0-dbSNP149\Rattus_norvegicus-Rnor_6.0-dbSNP149.genometemplate\sequences\NC_005100_chr1.gbk#0	282763074	NC_005100.4	-	20903	213929291..213908389	499287, 1560565		Ano9			Derived by automated computational analysis using gene prediction method: Gnomon.	0.001	0.028	0.251	0.001	0	0	0	0	0	0	0	2	0	0	0	0	0	0	0	2	0	3	23	11	2
Anp32a	66.074	123.501	274.18	82.111	1.86913	1.50408	3.33914	0.804694	Z-016798	Anp32a	gene		D:\assemblies\Rattus_norvegicus-Rnor_6.0-dbSNP149\Rattus_norvegicus-Rnor_6.0-dbSNP149.genometemplate\sequences\NC_005107_chr8.gbk#0	133307652	NC_005107.4	+	37498	67295578..67333075	108348156		Anp32a			Derived by automated computational analysis using gene prediction method: Gnomon.	66.074	123.501	274.18	82.111	38	38	20	63	23	57	119	76	43	86	50	39	573	459	398	949	410	684	4406	3522	1897
Anp32b	113.575	228.935	72.526	147.998	2.01572	1.54688	0.490049	0.767408	Z-011202	Anp32b	gene		D:\assemblies\Rattus_norvegicus-Rnor_6.0-dbSNP149\Rattus_norvegicus-Rnor_6.0-dbSNP149.genometemplate\sequences\NC_005104_chr5.gbk#0	173707219	NC_005104.4	+	23925	62070709..62094633	170724, 621285		Anp32b	PAL31		acidic nuclear phosphoprotein 32 family member B; Derived by automated computational analysis using gene prediction method: BestRefSeq,Gnomon.	113.575	228.935	72.526	147.998	161	67	70	201	87	106	37	27	14	181	77	160	2381	1261	984	3232	1410	2024	1952	1675	897
Anp32e	40.973	71.966	48.775	53.151	1.75642	1.354	0.917683	0.770886	Z-005625	Anp32e	gene		D:\assemblies\Rattus_norvegicus-Rnor_6.0-dbSNP149\Rattus_norvegicus-Rnor_6.0-dbSNP149.genometemplate\sequences\NC_005101_chr2.gbk#0	266435125	NC_005101.4	+	16433	198040573..198057005	361999, 1310611		Anp32e			acidic nuclear phosphoprotein 32 family member E; Derived by automated computational analysis using gene prediction method: BestRefSeq,Gnomon.	40.973	71.966	48.775	53.151	105	72	34	133	134	78	54	34	26	103	125	119	477	279	220	586	215	480	888	570	372
Anpep	3.526	3.791	1.658	3.33	1.07526	1.13844	0.497944	1.05876	Z-001960	Anpep	gene		D:\assemblies\Rattus_norvegicus-Rnor_6.0-dbSNP149\Rattus_norvegicus-Rnor_6.0-dbSNP149.genometemplate\sequences\NC_005100_chr1.gbk#0	282763074	NC_005100.4	-	42886	141604249..141561364	81641, 2991		Anpep	AP-M, AP-N, Apm, Apn, KZP, Lap1, rAPN		alanyl aminopeptidase, membrane; Derived by automated computational analysis using gene prediction method: BestRefSeq,Gnomon.	3.526	3.791	1.658	3.33	0	0	0	0	0	0	0	0	0	0	0	0	79	95	129	80	31	185	90	79	54
Antxr1	2.261	1.503	0.131	1.937	0.664699	0.775812	0.0674361	1.16716	Z-009963	Antxr1	gene		D:\assemblies\Rattus_norvegicus-Rnor_6.0-dbSNP149\Rattus_norvegicus-Rnor_6.0-dbSNP149.genometemplate\sequences\NC_005103_chr4.gbk#0	184226339	NC_005103.4	-	184936	119131202..118946267	362393, 1307144		Antxr1			anthrax toxin receptor 1, Derived by automated computational analysis using gene prediction method: BestRefSeq.	2.261	1.503	0.131	1.937	20	34	80	29	10	21	2	4	5	64	15	38	20	34	80	29	10	21	2	4	5
Antxr2	1.183	2.206	1.093	0.693	1.86446	3.18214	1.57637	1.70674	Z-023991	Antxr2	gene		D:\assemblies\Rattus_norvegicus-Rnor_6.0-dbSNP149\Rattus_norvegicus-Rnor_6.0-dbSNP149.genometemplate\sequences\NC_005113_chr14.gbk#0	115493446	NC_005113.4	+	139571	13191716..13331286	305633, 1561294		Antxr2			Derived by automated computational analysis using gene prediction method: Gnomon.	1.183	2.206	1.093	0.693	16	6	32	26	36	8	42	19	11	25	4	7	16	6	34	28	36	8	43	19	12
[truncated: 30,649 more rows]
[truncated: 15 more columns]

## Sheet: Legends
The table consists of 65 columns. A short description for columns of note is provided below:
· Column A: Name of the feature examined; in this case the Gene Name
· Columns B-E and Z-AC: Linear Total RPKM
o RPKM or Reads assigned Per Kilobase per Million mapped reads is a normalization method for RNA-Seq experiments.
[truncated: 55 more rows]
